# Supplementary material for: Functional gene networks reveal distinct mechanisms segregating in migraine families
Source: Brain. 2020 Sep 24;143(10):2945–56. doi: 10.1093/brain/awaa242 (PMC7780491; doi:10.1093/brain/awaa242)
Supplement: awaa242_Supplementary_Data [file awaa242_supplementary_data.zip]

Archive with 3 entries (2 files):
- awaa242-suppl_data/
- awaa242-suppl_data/brain-2019-02160-File007.xlsx
- awaa242-suppl_data/brain-2019-02160-File008.pdf
