# Supplementary material for: Functional gene networks reveal distinct mechanisms segregating in migraine families
Source: Brain. 2020 Sep 24;143(10):2945–56. doi: 10.1093/brain/awaa242 (PMC7780491; doi:10.1093/brain/awaa242)
Supplement: awaa242_Supplementary_Data [file awaa242_supplementary_data.zip › awaa242-suppl_data/brain-2019-02160-File007.xlsx]

## Sheet: VC_module_genes
geneID	moduleColor
SYT1	brown
ADGRB3	brown
CADM2	brown
AHI1	brown
STXBP1	turquoise
CALM1	turquoise
MAGI2	yellow
MEF2C	yellow
FAM155A	brown
PLCB1	brown
ANK2	brown
KALRN	brown
NEGR1	brown
SCN2A	brown
NBEA	brown
DCLK1	brown
ANKS1B	yellow
CNTN1	brown
RBFOX1	brown
ATP2B2	yellow
PPP3CA	brown
SLC4A10	brown
GRIA2	brown
MYCBP2	yellow
PRKACB	turquoise
CHN1	turquoise
CSMD1	brown
GRIN2A	yellow
GABRB2	yellow
PNISR	brown
RBFOX2	yellow
KIF5C	turquoise
GLS	brown
OLFM1	turquoise
RIMS2	yellow
SNAP25	turquoise
FBXW7	brown
CALM2	turquoise
CLASP2	blue
GPHN	yellow
NRG3	brown
EIF4A2	turquoise
MAP2	brown
AAK1	green
CAMTA1	yellow
FGF12	green
SCN1A	yellow
UBE3A	brown
PTPRD	yellow
RTN1	turquoise
AKAP6	brown
VAMP2	turquoise
FGF14	brown
ANK3	blue
NRXN1	brown
GABBR2	brown
LRFN5	brown
CELF2	brown
LRRC7	yellow
ARPP21	brown
SH3GL2	brown
TSC22D1	turquoise
UBE2E2	yellow
NTRK2	yellow
RGS7	brown
MYO5A	yellow
TTC3	brown
MAP1B	turquoise
MYT1L	brown
CNKSR2	yellow
RTN3	turquoise
DOCK3	brown
DNM1	turquoise
AKT3	brown
NDFIP1	turquoise
HIVEP2	brown
CCNI	turquoise
HNRNPDL	turquoise
PCLO	brown
STRBP	yellow
PRKCB	brown
STXBP5L	brown
ATXN1	brown
PREPL	turquoise
CSRNP3	brown
SON	red
ATP2B1	pink
NRXN3	brown
KCNMA1	brown
RIMS1	brown
R3HDM1	brown
GABRA1	yellow
NPTN	turquoise
GABRG2	turquoise
CACNB4	yellow
PPFIA2	brown
CDK14	brown
ATRNL1	brown
LUC7L3	grey
DLGAP1	green
RALYL	brown
GRIN2B	brown
STMN1	turquoise
MICAL2	brown
TSPAN7	turquoise
ATP6V0C	turquoise
IDS	turquoise
NELL2	brown
KCNIP4	brown
PPIA	turquoise
ARHGAP32	brown
NCALD	brown
ZRANB2	brown
COPG2	turquoise
GPM6A	turquoise
KHDRBS2	yellow
ATP1B1	turquoise
APP	brown
NRCAM	brown
JMJD1C	brown
CAP2	turquoise
HSPH1	turquoise
ATP2A2	turquoise
TRIM9	brown
HCN1	brown
SNAP91	brown
RTN4	turquoise
FBXL17	brown
ANKRD17	yellow
PEG3	turquoise
BEX1	turquoise
UNC79	brown
ROCK2	brown
HERC1	brown
MAST4	yellow
ADAM22	brown
SCN8A	brown
GNAS	turquoise
PCDH7	brown
HECW1	brown
ATRX	turquoise
NAV3	brown
NRGN	turquoise
UNC80	brown
DLG2	brown
HSP90AB1	turquoise
KCNJ3	yellow
NDRG4	turquoise
ATP8A2	brown
KIAA1109	yellow
NAP1L1	yellow
HSP90AA1	turquoise
SRPK2	turquoise
BRINP1	yellow
SLC24A2	blue
CACNA1C	brown
MBNL2	grey
SORL1	yellow
FRMPD4	brown
ZNF385B	yellow
CAMK2B	turquoise
PJA2	turquoise
YWHAB	turquoise
STMN2	turquoise
KIF21A	turquoise
PAM	yellow
GRM5	brown
KMT2E	grey
SEC62	turquoise
CSMD3	brown
PRKCE	brown
ADAM23	brown
PCM1	grey
SCAI	brown
YWHAH	turquoise
SYNE1	brown
CDC42BPA	brown
SPTAN1	turquoise
SRSF5	turquoise
YWHAZ	turquoise
KIF3A	turquoise
TENM2	yellow
TUBA1B	turquoise
MATR3	turquoise
PHACTR1	brown
SRSF11	brown
ERC2	brown
N4BP2L2	green
NDUFA4	turquoise
GNAQ	grey
GABRB3	brown
CCSER1	brown
UQCRH	turquoise
FMN2	brown
EIF4G3	brown
TCF4	green
RAPGEF2	brown
CYCS	turquoise
DDX5	turquoise
UCHL1	turquoise
TRIO	brown
MORF4L1	turquoise
STAU2	brown
SIPA1L1	brown
PCDH9	blue
KIAA1549L	pink
FOXP1	yellow
BEX4	turquoise
SLC12A5	yellow
DGKI	brown
OAZ1	turquoise
OPCML	brown
CTNND2	green
DDX24	turquoise
ACTR2	turquoise
ANKRD36	brown
SYP	yellow
OXR1	green
SKP1	turquoise
GLRB	turquoise
SLC2A13	yellow
OSBPL6	brown
SRP14	turquoise
BASP1	turquoise
SNCB	turquoise
SYT16	brown
EPHA4	yellow
FOCAD	brown
TAGLN3	turquoise
FZD3	pink
MAP3K13	yellow
NR3C1	brown
FTH1	turquoise
YPEL3	turquoise
ITPR1	brown
KIFAP3	grey
TMA7	turquoise
FRY	yellow
SPTBN1	turquoise
DNAJC6	blue
EIF1	turquoise
RAPGEF5	brown
SCG5	turquoise
NF1	brown
ARL6IP1	turquoise
PLEKHA5	brown
PTPRN2	brown
SNTG1	yellow
PRKAR1A	turquoise
DDX17	blue
DPYSL2	turquoise
MEF2A	yellow
PDP1	turquoise
CNTNAP5	yellow
NDUFB8	turquoise
REEP5	turquoise
GABRG3	yellow
DYNLL1	turquoise
AUTS2	yellow
NCKAP1	turquoise
ATP1A1	turquoise
LINGO2	yellow
HNRNPA2B1	turquoise
NMNAT2	brown
SGIP1	brown
CLSTN1	turquoise
R3HDM2	brown
PDS5B	brown
CHGA	turquoise
FAM49B	grey
MAP2K4	grey
PTPRG	brown
UBR3	brown
ATP6V1G1	turquoise
GPATCH8	brown
RASAL2	brown
AGBL4	brown
SV2B	pink
HMGN3	turquoise
C2CD5	brown
HS6ST3	yellow
ABI2	grey
ARID1B	yellow
ELAVL4	turquoise
PEBP1	turquoise
KIF1B	grey
PKM	turquoise
ARHGEF7	brown
WSB1	blue
PPP2R2B	blue
ITM2B	turquoise
NRSN1	turquoise
PRNP	turquoise
NLGN1	yellow
BMPR2	grey
TMEM178B	brown
NSF	turquoise
KIF1A	turquoise
LSAMP	green
KHDRBS3	brown
WASF1	pink
ELMOD1	yellow
MSRA	brown
TANC2	brown
ARHGEF12	yellow
KLC1	turquoise
MNAT1	brown
ARHGAP26	brown
GAPDH	turquoise
ZNF638	grey
ARGLU1	blue
TCERG1	brown
USP34	grey
ICA1	yellow
PHF14	yellow
STOX2	yellow
YWHAG	turquoise
GPI	turquoise
GPR158	brown
DLGAP2	brown
THY1	turquoise
CACNA2D1	brown
MTUS2	brown
ATP6V1A	turquoise
NGRN	turquoise
TSPAN5	brown
SLC17A7	turquoise
NCOR1	grey
PPM1L	brown
NECAB1	turquoise
EIF1B	turquoise
SPARCL1	turquoise
CKB	turquoise
SLC38A1	yellow
TRIM37	turquoise
CADPS2	brown
GRM7	yellow
KCNQ3	brown
RAC1	turquoise
RORA	yellow
CHD9	grey
TSPAN13	turquoise
PAFAH1B1	turquoise
CIT	yellow
PAK3	brown
GABRA4	red
GCC2	turquoise
PAK1	turquoise
TACC1	turquoise
LIN7A	yellow
NDUFA1	turquoise
DNAJB14	turquoise
MPHOSPH8	grey
EFNA5	brown
TMEM14A	turquoise
DYNC1H1	turquoise
VSNL1	turquoise
PPP1R12A	pink
SPOCK1	yellow
GAP43	turquoise
BEX2	turquoise
ZDHHC21	brown
SLC8A1	brown
MYH10	brown
DST	blue
RBM26	brown
AKAP9	grey
NEBL	yellow
DYNC1I1	brown
FRMD4A	brown
ZMAT4	brown
STXBP5	brown
SYBU	brown
CACNA2D3	brown
FXYD7	turquoise
MORF4L2	turquoise
ASAP1	brown
GLCCI1	yellow
RTF1	turquoise
MYO9A	brown
NFAT5	brown
WDR7	brown
NEFL	turquoise
KTN1	grey
MBD5	brown
SV2A	turquoise
RUFY3	turquoise
ABCA5	brown
MICU3	grey
CD47	turquoise
NDUFA5	turquoise
SSX2IP	turquoise
MICU1	yellow
GSK3B	brown
NCOA1	green
RABGAP1L	brown
SMYD3	brown
RCAN2	yellow
PIK3R1	turquoise
WDFY3	grey
MLLT11	turquoise
AMPH	brown
TSPYL1	turquoise
RAB2A	turquoise
TNRC6B	grey
APLP2	turquoise
OCIAD1	turquoise
DGKB	brown
UNC13A	brown
RYR2	brown
LPCAT4	grey
FAIM2	turquoise
PSIP1	turquoise
BRAF	brown
TAX1BP1	turquoise
ISCU	turquoise
CAMK1D	brown
COX7C	turquoise
KCNB1	grey
CDKL5	pink
EIF4G2	turquoise
VDAC3	turquoise
XKR6	brown
DNM3	blue
MDGA2	brown
EHBP1	brown
PKD1	brown
TNRC6A	brown
NDFIP2	pink
TOMM20	turquoise
SERINC1	turquoise
MGST3	turquoise
PDE5A	brown
KCTD16	brown
KCNQ5	brown
FUT9	grey
PSAP	turquoise
FMN1	yellow
ALDOA	turquoise
GABARAPL2	turquoise
CYFIP2	turquoise
CNTNAP2	green
GFOD1	grey
FAM172A	brown
DYNLRB1	turquoise
CLTC	turquoise
ASTN1	yellow
SARAF	turquoise
MAN1A2	grey
MAPT	blue
SETBP1	brown
DNM1L	grey
CFL1	turquoise
NDRG3	turquoise
RGS4	turquoise
ANKRD12	turquoise
EML6	brown
RALGAPA1	grey
HTR2A	yellow
PBX1	yellow
CADPS	brown
TRIM44	turquoise
CCDC88A	blue
TPT1	turquoise
SAMD12	brown
NLK	grey
SATB2	grey
UBE2B	turquoise
SYT11	turquoise
UNC5D	brown
DYNC1I2	grey
CTTNBP2	yellow
AKAP11	turquoise
CABP1	brown
CDH18	yellow
LMO4	turquoise
OSBPL1A	turquoise
PTPN4	brown
GDI1	turquoise
ITFG1	grey
ATP6V1F	turquoise
ACAP2	grey
MKLN1	grey
ODF2L	brown
NCDN	turquoise
MAPRE2	blue
HIGD1A	turquoise
UGGT2	grey
COX6A1	turquoise
SLC25A36	grey
EPB41L3	grey
SCOC	turquoise
JAKMIP2	brown
ARPP19	turquoise
EFR3A	turquoise
SATB1	grey
CNTN5	yellow
SRGAP3	grey
SLC22A17	turquoise
VPS13A	brown
GNG3	turquoise
CAMK2N1	turquoise
RPS25	turquoise
RBM39	grey
CDH2	brown
ACSL3	turquoise
PPP3CB	turquoise
GOLGA8B	brown
USP33	grey
NCOA7	blue
OSBPL8	grey
COX4I1	turquoise
RAB3A	turquoise
MAP1A	turquoise
PRKAR2B	turquoise
NEDD8	turquoise
RSRP1	grey
KSR2	brown
CDH12	brown
POU6F2	yellow
UQCRB	turquoise
ACTB	turquoise
RBM25	grey
BRINP3	yellow
RAB6A	turquoise
PNMA2	turquoise
REEP1	grey
TBC1D5	grey
MAP4K3	grey
GRIA3	brown
COX6B1	turquoise
RPL15	turquoise
COX6C	turquoise
HECW2	brown
TRIM2	blue
HRH2	brown
UBE2D3	turquoise
OGT	grey
DPP6	green
CPEB4	grey
STMN3	turquoise
CALY	turquoise
TTC37	grey
RFX3	grey
NDUFS5	turquoise
TMOD2	turquoise
UQCR10	turquoise
DZIP3	pink
CSTF3	grey
RIC3	grey
RASA1	grey
BIRC6	grey
DCAF6	grey
CAMSAP2	grey
NDUFC1	turquoise
TTBK2	grey
KCNA2	red
PTPRK	red
SPOCK2	turquoise
SOD1	turquoise
TMEM59L	turquoise
TMSB4X	turquoise
ATL1	turquoise
CERS6	brown
SSBP2	brown
RERE	grey
PTK2B	yellow
NUAK1	turquoise
RPS14	turquoise
PPP2R2C	brown
INA	turquoise
HINT1	turquoise
SCN3A	brown
SCAMP5	turquoise
CACNA1D	brown
SORBS1	brown
PTK2	blue
MAP9	turquoise
ARHGAP44	brown
ESRRG	brown
RASA2	brown
INPP5F	turquoise
ANKH	grey
MAPK8	brown
HDAC9	yellow
RPS15	turquoise
SYNGR1	turquoise
USP11	turquoise
ST8SIA3	pink
TBL1XR1	pink
LDB2	brown
IL1RAPL1	blue
SPECC1	grey
INPP4A	grey
U2SURP	grey
SERINC3	turquoise
RANBP2	turquoise
SLC39A10	turquoise
PRKCA	grey
CACNA1A	yellow
RPL21	turquoise
NAALAD2	grey
DLG1	blue
DSCAM	grey
RPH3A	turquoise
LONRF2	pink
APBA2	yellow
SUGP2	brown
SLC25A12	grey
NAPB	turquoise
EID1	turquoise
TPI1	turquoise
TCEAL2	turquoise
TTC39C	yellow
PI4KA	grey
SCAMP1	turquoise
RBX1	turquoise
NEDD4L	grey
AP2M1	turquoise
BRWD1	grey
GPX4	turquoise
SNCA	turquoise
SLC25A4	turquoise
ATP6V1B2	turquoise
SLC44A5	yellow
FAT3	brown
PCSK1	turquoise
CCDC91	brown
EXOC6B	blue
VPS13B	grey
SYN3	brown
ARHGAP21	blue
SYNJ1	turquoise
SUMO2	turquoise
CPE	turquoise
CNTN4	green
GOLGA8A	grey
ZFAND5	turquoise
SNX3	turquoise
SAP18	turquoise
NALCN	grey
UQCRQ	turquoise
C11orf58	turquoise
TUBB2A	turquoise
NDUFA13	turquoise
KCNJ6	yellow
ZNF148	grey
CPNE4	yellow
PRICKLE1	brown
SUB1	turquoise
DKK3	turquoise
MARK1	yellow
PFDN5	turquoise
TTC17	yellow
LIMCH1	blue
PHIP	grey
KANSL1	brown
YWHAQ	turquoise
CAMKK2	turquoise
ARL6IP5	turquoise
PCP4	turquoise
ZNF292	grey
LMTK2	grey
RABGAP1	grey
NPR2	grey
DENND5B	brown
GNB1	turquoise
COX7A2	turquoise
NDUFB2	turquoise
ATP6V1G2	turquoise
VPS13C	green
EIF5	turquoise
MICAL3	grey
MON2	grey
ADGRL3	green
POMP	turquoise
THRB	brown
FBXO9	turquoise
PPIG	turquoise
RNF144A	yellow
CCDC136	yellow
G3BP2	turquoise
PTMA	turquoise
SUPT3H	brown
CAMK2A	grey
PDE10A	yellow
BICD1	brown
NAP1L2	turquoise
ATP6V0A1	grey
SRPK1	grey
MAP1LC3B	turquoise
KCNH1	brown
PPA2	grey
TTC19	grey
RAB1A	turquoise
SOBP	brown
FKBP3	turquoise
RPL31	turquoise
UBE2V2	turquoise
CHL1	grey
DAAM1	grey
VAPA	turquoise
HECTD4	grey
RNPC3	grey
FLRT2	grey
MYL6	turquoise
TUSC3	grey
FAR1	grey
NUCKS1	turquoise
DIP2C	grey
SETD5	grey
SULT4A1	turquoise
DSTN	turquoise
CHD6	grey
MPC1	grey
BCLAF1	turquoise
DIRAS2	turquoise
MED13L	grey
SBF2	brown
ATP1B3	turquoise
MLF2	turquoise
COX7A1	turquoise
ZNF106	turquoise
NIPBL	grey
ASTN2	green
EXOC4	grey
CLIP1	grey
CTNNA2	blue
ERC1	green
ITM2C	turquoise
NGEF	pink
ARF5	turquoise
ARID4A	turquoise
ATP6V1H	turquoise
PGM2L1	turquoise
ANKRD36C	brown
GABRA2	pink
SUMO1	turquoise
HDAC8	brown
CHRM3	brown
FGFR1OP2	turquoise
LUZP1	turquoise
ZMYND8	grey
DMXL1	grey
SEZ6L2	turquoise
HOMER1	brown
CTNNAL1	grey
PSD3	blue
KIAA0232	grey
SFPQ	grey
HSPA12A	brown
GABARAPL1	turquoise
CUX1	yellow
PDE4DIP	grey
ZNF207	grey
PTPRR	brown
TMEM132D	brown
CSMD2	yellow
PFN2	turquoise
RPS6KC1	brown
COX5B	turquoise
RAB3GAP1	grey
ANKRD26	grey
NTM	blue
BDP1	grey
TOP2B	turquoise
ENC1	pink
FAM49A	turquoise
TBRG1	grey
FTO	grey
PDE4D	brown
EEF1A2	turquoise
RAP1GDS1	grey
C9orf16	turquoise
TERF2IP	turquoise
BRK1	turquoise
SRP9	turquoise
VPS13D	grey
TPM3	turquoise
BEX5	turquoise
RPRD1A	grey
EPS15	turquoise
NAPEPLD	red
PPM1K	turquoise
APC	grey
VWA8	brown
SLC16A7	yellow
KCNC2	green
TTC14	grey
VDAC1	turquoise
MARK3	grey
ZFAND3	grey
MRPS21	turquoise
NUDCD3	turquoise
ARF3	turquoise
FHL1	turquoise
TXN	turquoise
GUK1	turquoise
KLF12	green
UBXN4	grey
EDIL3	blue
KMT2A	grey
NPTX1	pink
OTUD7A	brown
KIAA0513	turquoise
PPM1E	brown
ATP6AP2	turquoise
DPY19L2	grey
ATP6V1D	turquoise
SLC25A3	turquoise
UBB	turquoise
UQCR11	turquoise
NR3C2	yellow
SORCS1	yellow
FAM126B	turquoise
DMXL2	grey
USP47	grey
RAB3GAP2	grey
GPRASP1	turquoise
ATP6V0B	turquoise
RNASEK	turquoise
FER	grey
BOD1L1	grey
ASH1L	grey
RNF11	turquoise
MOAP1	turquoise
GDAP1	turquoise
UBR5	grey
VSTM2A	red
ARF1	turquoise
YTHDC2	grey
FAM168A	grey
RPS6KA3	grey
BBS7	turquoise
ATP8A1	blue
FAM189A1	yellow
FOXO3	grey
RNF19A	red
FAM81A	grey
SPAG16	grey
PARM1	yellow
PLAGL1	yellow
MAGI1	green
SPIDR	brown
PTEN	yellow
CNTN3	grey
RGS7BP	turquoise
MACROD2	brown
HPRT1	turquoise
SIRPA	turquoise
FAM3C	turquoise
CHGB	turquoise
LAMTOR5	turquoise
MICU2	grey
AP3S1	turquoise
LARP1B	brown
RORB	yellow
NEMF	grey
NCEH1	red
C11orf87	yellow
CISD1	turquoise
ACYP2	grey
ARNTL	turquoise
ETS2	turquoise
KCND2	green
FBXO11	grey
UBC	turquoise
CAMK4	brown
VPS41	grey
PLXNA4	yellow
PAIP2	turquoise
ENO2	turquoise
RPS28	turquoise
ZMYM2	grey
LRRC4C	yellow
RASGRF1	red
TRPM3	brown
ATCAY	turquoise
YWHAE	turquoise
TBCK	grey
NOL4	grey
PTPRT	yellow
FRMD5	blue
ASCC3	grey
RAB6B	turquoise
ARID4B	grey
ATP1A3	grey
DDHD1	grey
GLMN	grey
RPL7	turquoise
RAPGEF6	grey
PHTF1	grey
FAF1	grey
PUM1	grey
NNT	grey
CLCN3	turquoise
BSN	pink
CPEB3	brown
KCNAB2	grey
ETNK1	grey
PHYHIP	turquoise
TNKS	grey
CLIP3	turquoise
MFF	turquoise
RPL3	turquoise
ATP6V1C1	turquoise
PPM1A	turquoise
DYM	grey
CCSER2	grey
BCL11A	brown
DTNA	brown
ST8SIA1	grey
SNX10	turquoise
KDM4C	grey
MLLT3	grey
DNAJB6	turquoise
PPARGC1A	green
CUX2	yellow
EXTL2	red
MAP3K5	grey
WASL	turquoise
PIK3CA	grey
GTF3A	turquoise
UNC5C	blue
LMO3	turquoise
CHD2	grey
FEZ1	turquoise
AIG1	grey
VPS36	turquoise
ARID5B	grey
BNIP3	turquoise
FAM13B	grey
PACSIN1	turquoise
SCN1B	turquoise
ADCY1	brown
MAGED1	grey
ADGRL2	brown
PIAS1	grey
TENM4	brown
RAPGEF4	brown
MPDZ	grey
KCTD1	brown
LMO7	grey
UBR2	grey
ESYT2	grey
PUM2	grey
NDUFA12	turquoise
WDR70	grey
PRKAR1B	grey
DYRK1A	grey
LRRK2	yellow
RAN	turquoise
ZBTB38	grey
EPB41L2	black
AGFG1	grey
ATXN10	turquoise
SLC6A17	grey
UBE2E3	red
RIMS3	turquoise
SRSF7	turquoise
PSPC1	grey
PTPN11	turquoise
FBXL16	turquoise
ZNF365	pink
SENP6	grey
XRCC5	turquoise
ZFR	turquoise
ATP6V1E1	turquoise
NACA	turquoise
PPP2CA	turquoise
CLK1	blue
LDLRAD4	black
GPM6B	blue
NPAS2	brown
CCDC186	turquoise
HNRNPA3	turquoise
GOT1	turquoise
GRIA4	green
KIAA1211L	brown
ATP2C1	grey
MLLT10	grey
RBFOX3	brown
ANO5	grey
SOS1	grey
PRICKLE2	grey
HMGB1	turquoise
ARHGEF3	grey
C1orf21	grey
PDXDC1	grey
HNRNPA1	turquoise
UGP2	turquoise
MTCL1	yellow
HSPA8	turquoise
B4GALT6	turquoise
SACS	grey
MZT2B	turquoise
NEFM	turquoise
CAMK2G	red
ARAP2	blue
NAP1L3	turquoise
SRRM3	brown
PCNP	turquoise
SESTD1	grey
TIAM1	grey
ARPC5L	turquoise
EIF1AX	turquoise
TRIP12	grey
BSG	turquoise
RAP2A	turquoise
NBAS	grey
RPS27A	turquoise
BEND6	grey
DNAH17	blue
PIN1	turquoise
TJP1	blue
RPL23A	turquoise
USP22	turquoise
CTSB	turquoise
NDUFA10	grey
TOP1	grey
DDAH1	pink
PLD3	turquoise
TTLL7	blue
MRPL33	turquoise
LRP1B	brown
UBL5	turquoise
PKNOX2	yellow
RPL38	turquoise
ELL2	grey
ARHGAP5	turquoise
NIN	brown
PHF20L1	grey
TMEM160	turquoise
CFAP36	turquoise
UNC13C	yellow
LRRC49	grey
APBB1	turquoise
MAT2B	turquoise
LRRC8B	grey
WNK1	grey
SYT4	turquoise
ATP9A	turquoise
NTNG1	yellow
PPP1R9A	grey
ZDHHC17	turquoise
SLITRK4	turquoise
IGSF8	turquoise
COX8A	turquoise
SPIN1	grey
CCDC85A	yellow
TRPC3	yellow
PGK1	turquoise
ARL8B	turquoise
CKAP5	turquoise
RSF1	grey
SPATS2L	grey
FAM135A	grey
CACNA1B	brown
PIAS2	grey
CDK13	grey
PPP1R12B	blue
TMEM178A	brown
HP1BP3	turquoise
RABEP1	grey
DENND4A	grey
OLA1	grey
BTBD9	brown
ACSL6	red
AGTPBP1	blue
NR2F1	red
YLPM1	grey
ZBTB16	grey
SMARCA2	grey
LRRFIP2	grey
STAG1	grey
RPS13	turquoise
ARPC2	turquoise
VPS8	grey
MIPOL1	brown
RPL41	turquoise
RUNDC3B	grey
ABCC5	grey
GNB5	grey
CLASP1	grey
SMCHD1	grey
DCTN1	turquoise
MYRIP	brown
KPNA5	grey
TOLLIP	turquoise
ACTN1	yellow
ETV5	grey
PRDX2	turquoise
FOXJ3	grey
CLOCK	grey
SYT14	brown
ASPH	turquoise
PCMT1	turquoise
C3orf14	turquoise
RUNDC3A	turquoise
TOMM5	turquoise
BACH2	yellow
SHANK2	brown
SLC23A2	grey
CMC2	grey
PARP8	grey
SMIM13	turquoise
LMBRD1	turquoise
PHACTR2	yellow
RBMS1	yellow
TRAK2	grey
PRMT8	yellow
PDCD5	turquoise
RBM6	grey
UBQLN1	turquoise
ZFPM2	brown
ATF2	turquoise
UBE2QL1	turquoise
VTI1A	grey
COX5A	turquoise
BCAP29	turquoise
NLGN4X	grey
RPL34	turquoise
RBM33	grey
NME7	grey
ITSN2	grey
CNTNAP1	grey
REPS1	grey
PHYHIPL	turquoise
TUBA1A	turquoise
SLIT2	green
PDZRN3	grey
SNURF	turquoise
RPL5	turquoise
SCRN1	turquoise
CHORDC1	turquoise
ZCCHC7	grey
FKBP2	turquoise
GABBR1	turquoise
FMNL2	blue
VDAC2	turquoise
AFF3	brown
FAM169A	turquoise
PLEKHA1	turquoise
RHEB	turquoise
MAGI3	brown
UBL3	red
SIK3	blue
RPL9	turquoise
HACE1	grey
PLK2	turquoise
NCAM1	blue
WDR17	brown
PTMS	turquoise
MAP2K1	turquoise
GSTA4	turquoise
RPLP1	turquoise
EDF1	turquoise
CA11	turquoise
LDHA	turquoise
BTBD3	red
SDCBP	turquoise
TPD52	turquoise
EWSR1	grey
OXCT1	turquoise
CLVS2	grey
UBE2K	grey
ZNF248	grey
PRRC2C	grey
NOVA1	grey
RICTOR	grey
LRRFIP1	green
BTBD10	turquoise
KAZN	green
TMEM132B	brown
SLC4A8	grey
FAM217B	turquoise
CELF1	grey
NDUFB4	turquoise
RPL19	turquoise
NRG1	brown
AASDHPPT	turquoise
ATXN7L3B	turquoise
PLEKHB2	turquoise
NAV2	grey
HNRNPD	grey
TCEAL7	turquoise
SSB	turquoise
PPHLN1	grey
ITGB1BP1	turquoise
PNKD	turquoise
SF3B1	grey
OAT	turquoise
C18orf32	turquoise
UVRAG	blue
MYO6	blue
ARPC3	turquoise
KLHL42	turquoise
HERC3	grey
ARHGEF11	grey
PTPRA	grey
NSMAF	grey
PPM1B	grey
TPPP	turquoise
SCN2B	turquoise
RFX7	grey
PPM1H	grey
COPRS	turquoise
NAP1L5	turquoise
PURA	turquoise
SRRM4	brown
PCDH11X	brown
RNPS1	grey
HIVEP3	grey
EPB41L1	turquoise
CSDE1	turquoise
ZFYVE16	blue
MAP1LC3A	turquoise
NDUFB3	turquoise
TBCA	turquoise
RAB7A	turquoise
CCDC92	grey
TMSB10	turquoise
TRAPPC1	turquoise
TNPO1	grey
ADCY2	grey
FAM171A1	grey
ICA1L	brown
QKI	blue
HK1	turquoise
GRAMD1B	grey
RB1CC1	grey
PRDX5	turquoise
USP15	grey
ARFGEF1	grey
SERPINI1	turquoise
TUBA4A	turquoise
BNIP3L	turquoise
SPRED1	grey
TARBP1	brown
PDK3	turquoise
CPLX1	grey
FTL	turquoise
SLC38A2	turquoise
LRBA	grey
TRMT11	grey
GIT2	grey
HLF	turquoise
PLCL2	brown
RPS8	turquoise
PKP4	blue
GMDS	brown
NCOA2	green
CAPZA2	turquoise
GABARAP	turquoise
PRR16	yellow
PTPN5	grey
PET100	turquoise
TUBB	turquoise
CHCHD2	turquoise
GLG1	grey
PAPSS1	grey
STX1B	turquoise
FAM171B	grey
B3GALT1	green
RPL24	turquoise
ZEB1	grey
SPRED2	grey
CNNM1	grey
ALDOC	turquoise
NAPG	turquoise
CEP170	blue
CENPC	grey
SLC30A9	turquoise
CDC27	grey
IPO5	turquoise
MTDH	turquoise
DDX46	grey
TCEAL1	turquoise
WDR60	grey
NTRK3	brown
SESN3	turquoise
CELF4	brown
SHPRH	grey
SLC25A5	turquoise
HNRNPU	turquoise
BTF3	turquoise
PPP6R3	grey
CDC42	turquoise
PCMTD1	grey
EXOC6	brown
ZMYND11	grey
TASP1	grey
MMP16	brown
PNMA1	turquoise
TSPAN3	turquoise
KLHDC3	turquoise
UCHL5	turquoise
ATXN2	grey
LRPPRC	turquoise
CASC4	grey
IMMP2L	grey
FNDC3A	grey
SLC35A1	grey
KMT2C	grey
DYNC1LI2	turquoise
DMD	brown
PARK7	turquoise
RANBP1	turquoise
PSMA7	turquoise
KIF3C	turquoise
ATF4	turquoise
C4orf3	turquoise
HECTD1	turquoise
JAZF1	grey
HUWE1	grey
CLTB	turquoise
BMPER	brown
RPL37A	turquoise
CACYBP	turquoise
HELZ	grey
OSBPL3	grey
NFASC	blue
SYN2	green
SSH2	blue
VEZT	grey
PFKP	turquoise
HERC2	grey
RPL32	turquoise
PDCD6	turquoise
GRINA	turquoise
HSP90B1	turquoise
KIDINS220	blue
TUBE1	grey
TSPYL2	turquoise
CCDC85B	turquoise
MTCH1	turquoise
GHITM	turquoise
SLIRP	turquoise
ZYG11B	turquoise
LRRC28	yellow
PRKDC	grey
ARNT2	grey
POU2F1	grey
LMBR1	grey
MAP2K5	grey
TMEM130	turquoise
SFXN1	grey
RAB14	turquoise
NDUFV2	turquoise
RAB3C	green
EXT1	brown
ANKS1A	grey
SEMA6D	grey
PTGES3	turquoise
TRHDE	yellow
SYN1	turquoise
KATNBL1	grey
GUCY1A2	grey
SDCCAG8	grey
MGAT4C	green
SLU7	turquoise
MED10	turquoise
RPL13A	turquoise
ZMYM4	grey
CREBBP	grey
ACACA	grey
SERF2	turquoise
EEF1A1	turquoise
PRRC2B	turquoise
NAT8L	turquoise
RAP1GAP	grey
WAC	grey
PTPRN	turquoise
RHOT1	grey
NPIPA1	grey
SCMH1	brown
MTX2	turquoise
HSPE1	turquoise
REV3L	green
CAB39L	grey
HSD17B4	blue
MBNL1	black
ARFGEF2	grey
OLFM3	brown
RBM5	grey
PIK3CB	grey
MYSM1	grey
CAPRIN2	grey
JAK1	turquoise
CD99L2	turquoise
ARHGEF9	grey
LYNX1	turquoise
SMAP1	grey
SCFD1	grey
DYNC2H1	grey
PFDN2	turquoise
XRN1	grey
TTC1	turquoise
TMCC1	grey
OPA1	turquoise
CDK17	turquoise
FAXC	turquoise
RAB11FIP2	turquoise
IFT57	turquoise
CAB39	turquoise
SBNO1	turquoise
THOC2	grey
MAP3K9	grey
CDK5R1	turquoise
PSMD7	turquoise
MYL12B	turquoise
MAP4K5	blue
TRIM33	grey
PTPRO	yellow
STRAP	turquoise
NCAM2	grey
SERP2	turquoise
RGS6	brown
DSCAML1	blue
LRRTM4	brown
UBE2W	turquoise
TTC9B	turquoise
GABRB1	grey
VAV3	yellow
SOGA3	grey
HSPA4L	turquoise
CKMT1B	grey
MAPK9	turquoise
KLHL24	grey
SLC25A27	red
NDUFB10	turquoise
NDUFC2	turquoise
ACTG1	turquoise
NPEPPS	grey
CHCHD3	grey
ACOT7	turquoise
USP25	grey
FAM168B	turquoise
FNBP4	grey
CSPP1	grey
SNRPD2	turquoise
C11orf49	grey
NPDC1	turquoise
DHX29	grey
SORBS2	brown
NEK1	grey
DAPK1	yellow
PDE2A	grey
BRINP2	grey
PIK3C3	grey
DYNLT3	turquoise
TCEAL8	turquoise
RBPJ	blue
ITSN1	grey
GARNL3	brown
USP9X	turquoise
SUN1	grey
TRAPPC9	grey
PRDM2	grey
NREP	turquoise
TTLL11	blue
MAP7	blue
ADGRL1	grey
EVI5	grey
NDUFA8	turquoise
PCGF5	grey
CREG2	turquoise
RANBP9	grey
AFTPH	turquoise
RPS27	turquoise
SPCS1	turquoise
DDX3X	turquoise
VPS35	turquoise
ADK	grey
TMEM205	turquoise
TAOK3	grey
DMTN	turquoise
GOLGB1	grey
SESN1	grey
CCK	turquoise
PPP1CB	turquoise
FUS	grey
SUCLA2	turquoise
CCSAP	turquoise
PPP3R1	grey
SMAP2	turquoise
PPIP5K2	green
MIA3	grey
TECR	turquoise
CDS2	turquoise
PSMA1	turquoise
NRIP1	turquoise
FAM135B	green
NDUFB1	turquoise
NETO1	brown
SYT13	red
BANF1	turquoise
LINGO1	red
KLHDC10	grey
NUDC	turquoise
KLF9	turquoise
WDR47	turquoise
CDR1	red
SRRM2	grey
PTPRS	grey
LYST	grey
KRAS	turquoise
OSBP2	yellow
ASNS	turquoise
CEND1	turquoise
DPP8	turquoise
RNMT	turquoise
CADM1	blue
XPR1	grey
ABLIM1	grey
BTRC	grey
RPL36	turquoise
ZNF644	grey
FSTL4	brown
STX1A	pink
MPRIP	grey
CPNE9	yellow
RSRC1	grey
NDUFS2	turquoise
PIBF1	grey
TMX4	turquoise
SCAPER	grey
POLR2I	turquoise
IGF1R	grey
WDPCP	brown
ZFYVE9	grey
DDX18	turquoise
PKD2	grey
EPHA5	brown
WWOX	blue
TRERF1	grey
YTHDC1	grey
KBTBD11	turquoise
WNK2	brown
ARFGEF3	blue
ABRACL	turquoise
POLR2K	turquoise
ZFYVE21	turquoise
EVL	grey
PPME1	grey
TOMM7	turquoise
NCOA3	yellow
ALS2	grey
ANKRD33B	pink
LPIN1	grey
RPL18	turquoise
GABRD	turquoise
RPL4	turquoise
HOPX	turquoise
CDKAL1	grey
PGAP1	grey
KCTD8	grey
SCAF11	grey
ABR	black
CBX5	turquoise
UBE2N	turquoise
PCSK2	brown
CUL3	turquoise
DENND1A	grey
GTDC1	grey
TRIP11	grey
TUBB4A	turquoise
SPCS2	turquoise
RCOR3	grey
RPS26	turquoise
CANX	turquoise
SECISBP2L	blue
SSU72	turquoise
BCAS3	blue
ITPR2	black
HOOK3	grey
FBXO33	grey
UHRF1BP1L	grey
LANCL1	turquoise
TAOK1	grey
TRPC1	grey
PPP1R13B	grey
NDUFA3	turquoise
JTB	turquoise
REPS2	grey
SEC31A	grey
FBXO34	grey
FBXL2	grey
CCNY	blue
EGR1	turquoise
ANKRD36B	brown
SUPT16H	turquoise
RAB18	turquoise
TERF1	grey
SPATS2	grey
CCDC66	grey
PNN	grey
TRMT112	turquoise
RPL35A	turquoise
CEP290	grey
KCNA6	turquoise
CRBN	turquoise
CLK4	grey
LMBRD2	turquoise
ADD1	blue
EPB41	grey
UBE2H	grey
PLEKHA6	grey
NCL	turquoise
FIP1L1	grey
CACNA1E	brown
MRFAP1	turquoise
RGL1	grey
MPP6	grey
PDE8B	brown
PRPF4B	grey
TCAF1	turquoise
MAP4K4	blue
TTC28	grey
RNF145	grey
SYT7	brown
CMAS	turquoise
RUFY2	grey
EIF4H	turquoise
FBXL5	grey
PEX5L	blue
CPSF6	grey
GPBP1	turquoise
AUH	grey
PDHX	grey
ENSA	turquoise
CORO6	brown
HSBP1	turquoise
ELOVL4	turquoise
ID2	turquoise
MACF1	blue
SNX14	grey
GNAI1	blue
HLTF	grey
ZNF25	turquoise
PPP2R5E	grey
COG5	grey
CCT8	turquoise
GPLD1	grey
PGAM1	turquoise
ATP6V0E2	turquoise
SLTM	blue
AMY2B	grey
CDC40	grey
TNIK	grey
EML5	grey
CCDC82	grey
EMC4	turquoise
FAM214A	grey
CCND2	turquoise
SHOC2	turquoise
RAD21	turquoise
CNOT4	grey
ABAT	turquoise
RPL26	turquoise
SETD2	grey
SCG3	turquoise
KCNJ9	turquoise
PDCD6IP	grey
AFF4	grey
CEP57	grey
EEF2	turquoise
KIAA0825	grey
MIB1	grey
NDUFS4	turquoise
NAA20	turquoise
KLHDC2	turquoise
SORT1	blue
NHP2	turquoise
PSMD1	turquoise
FRA10AC1	grey
CREBRF	turquoise
GRIP1	green
MSH2	grey
RPL23	turquoise
GAS2	green
ANKIB1	blue
TAF1D	grey
THSD7A	red
RAB28	grey
SRRM1	grey
PPP2R5C	grey
MADD	turquoise
YAF2	grey
DENND1B	grey
HERC4	grey
RPS18	turquoise
ARIH1	grey
FRRS1L	grey
RWDD1	turquoise
RPL10	turquoise
TMEM131	grey
CNST	turquoise
GPR137C	grey
SEC61G	turquoise
KCNH7	yellow
CCT2	turquoise
ZBTB20	blue
HNRNPK	turquoise
NAPA	turquoise
ADARB1	grey
UBP1	grey
PLEKHM3	grey
RPL14	turquoise
CFAP221	yellow
USP8	grey
ARL4C	turquoise
HSPA9	turquoise
TMEM232	brown
SPAG9	blue
PPFIA4	grey
PFDN1	turquoise
HPCA	turquoise
ST3GAL6	grey
EIF2AK4	grey
RPSA	turquoise
TNRC6C	grey
PDS5A	grey
COX14	turquoise
RALGPS1	grey
GRID1	blue
DDX1	turquoise
DHX36	grey
LYPD4	blue
TP53BP1	grey
ME3	grey
CUL1	grey
MTURN	turquoise
MEAF6	turquoise
ZC3H15	turquoise
C12orf57	turquoise
TCEAL6	turquoise
XPO1	grey
FAAH2	brown
DMTF1	grey
REEP2	grey
ENTPD4	turquoise
WDR83OS	turquoise
UBXN2B	grey
ZBTB4	grey
CLSTN3	grey
NEK10	brown
BBS9	grey
MAPK1	turquoise
PHF21A	grey
KIAA1324L	grey
CEP85L	grey
RAB11A	turquoise
CNOT7	turquoise
SRSF2	turquoise
USP9Y	grey
FAM153B	brown
OPTN	turquoise
ZC3H13	grey
POGZ	blue
GNL1	turquoise
SLC20A1	red
RPL35	turquoise
ENY2	turquoise
NCKAP5	blue
CDS1	red
TCEA2	turquoise
KRT10	turquoise
BOLA3	turquoise
DICER1	blue
SHC3	grey
ZNF782	grey
ELAVL2	green
ELMO1	blue
GRIK2	green
PPA1	turquoise
KRIT1	grey
APPL1	turquoise
EPHB6	pink
RBBP4	turquoise
RSRC2	turquoise
RHBDD2	turquoise
ANAPC5	blue
TTC21B	grey
RPL27A	turquoise
DCAF10	grey
COPA	turquoise
TIMM17A	turquoise
RPS19	turquoise
ATG2B	grey
MAP7D2	turquoise
HAGH	turquoise
PPP2CB	turquoise
CAST	turquoise
RPLP2	turquoise
CLU	turquoise
MCF2L2	brown
DOCK10	blue
TBC1D19	grey
MED13	grey
XKR4	brown
PTGDS	blue
CWC27	grey
KAT6B	grey
IPO7	turquoise
ZC3H12B	brown
UXS1	grey
GTF2A2	turquoise
ZDHHC11	grey
TRANK1	grey
ARHGAP10	yellow
HNRNPC	turquoise
ABLIM2	brown
RPL8	turquoise
RUNX1T1	green
SF1	blue
ATAD1	turquoise
CACNG8	grey
FAR2	grey
CAMKV	turquoise
STK39	blue
CLTA	turquoise
ZC3H11A	grey
DNAJA1	turquoise
NME1	turquoise
HNRNPH3	turquoise
N4BP2L1	grey
COPS8	turquoise
KPNA6	grey
TCF12	blue
ZBTB18	turquoise
MRFAP1L1	turquoise
LY6E	turquoise
ABCC8	grey
COX7A2L	turquoise
MCF2L	grey
PFKM	turquoise
CSNK1A1	grey
TUBB3	turquoise
FAM204A	turquoise
ZNF770	turquoise
PRDX3	turquoise
TMEM106B	turquoise
HACD3	turquoise
FSTL1	red
TTN	grey
AP3B2	grey
TLN2	grey
NDUFB6	turquoise
NR1D2	turquoise
TTLL5	grey
ISCA1	turquoise
CHM	grey
RAB15	grey
RRAGA	turquoise
FHOD3	green
FHIT	blue
HOOK1	grey
GPALPP1	grey
PRKG1	yellow
COA3	turquoise
SLC25A46	turquoise
MZT1	turquoise
LZTS3	grey
OR2AG2	brown
AP2B1	grey
WDR26	grey
MTMR9	turquoise
TESPA1	pink
KLHL7	grey
STMN4	turquoise
TM7SF3	grey
TBC1D9	turquoise
PAFAH1B2	turquoise
NISCH	grey
RIMBP2	grey
FBXO21	turquoise
PRKD1	grey
CSNK2B	turquoise
VPS53	grey
PAPOLA	grey
CNPY2	turquoise
MRPS5	grey
NDUFA6	turquoise
KCNB2	brown
SLC41A2	grey
SYT5	turquoise
KPNA3	grey
FARS2	grey
C20orf194	grey
RNF24	grey
TMBIM6	turquoise
SNX9	grey
ANKRD10	blue
NUMB	grey
SYCP2	grey
DOCK9	blue
BHLHE40	turquoise
ACBD6	grey
TUBB4B	turquoise
AK5	grey
PPP1R21	grey
SPIRE1	grey
MTMR6	turquoise
MAP3K7	grey
GOLGA4	grey
RCN2	turquoise
UPF3B	grey
SYNGR3	turquoise
RNGTT	grey
CEP350	grey
CSNK1G3	grey
TPM1	turquoise
AKAP12	turquoise
PRPF8	turquoise
SH3BGRL	turquoise
FBXO32	grey
ZCCHC17	turquoise
SMDT1	turquoise
EFCAB7	grey
FAM133B	grey
YPEL5	turquoise
CNBP	turquoise
ANKRD28	blue
CUTA	turquoise
COG6	grey
UBLCP1	turquoise
TPP2	grey
TXNL4A	turquoise
ST6GAL2	yellow
B4GAT1	turquoise
SLC35F3	brown
SYNPO2	brown
SYTL2	turquoise
KPNA1	grey
SCARB2	blue
CD59	turquoise
UBR4	grey
NECAP1	turquoise
DTNB	blue
TCEAL5	turquoise
KIAA0319	yellow
CLCN4	turquoise
RABAC1	turquoise
STT3B	grey
SERGEF	grey
FAM200B	turquoise
SLMAP	grey
TMEM170B	turquoise
PPP3CC	grey
CD200	turquoise
APBB2	blue
CTDSPL	brown
CEP192	grey
UBR1	grey
MAL2	turquoise
ST3GAL5	grey
DIP2B	blue
SPPL3	grey
ZDBF2	grey
SNX27	grey
CELSR2	turquoise
GOLT1B	turquoise
IGIP	turquoise
GPATCH2L	grey
ANAPC11	turquoise
RNF187	turquoise
IDH3A	turquoise
SRSF10	turquoise
TMEM117	grey
RPS21	turquoise
IRS2	turquoise
GRB2	turquoise
BBX	blue
TSPYL4	turquoise
LHFPL4	brown
AP2S1	turquoise
OCIAD2	turquoise
RPS20	turquoise
TUBG2	turquoise
BLCAP	turquoise
COBL	blue
PLCL1	blue
SREK1	grey
TMEM126B	turquoise
PPFIBP1	grey
RPL18A	turquoise
EXOC1	grey
UBA1	turquoise
MPP7	grey
FLOT1	turquoise
THOC7	turquoise
CPLX2	pink
WIPF2	grey
DZIP1	grey
ZMAT3	turquoise
AHCYL1	turquoise
ARHGAP20	green
CBX3	turquoise
[truncated: 3,001 more rows]

## Sheet: TG_module_genes
geneID	moduleColor
VPS26B	midnightblue
KLHDC10	brown
EIF2B1	midnightblue
CIAO1	lightyellow
DCAF7	midnightblue
RAB3GAP1	brown
ZC3H14	grey
ARFGAP2	midnightblue
TBC1D14	midnightblue
SUPT7L	midnightblue
DDX6	darkslateblue
C17orf80	green
WASHC2A	lightcyan
KIF3B	lightyellow
CCDC22	lightyellow
RNF214	midnightblue
DCAF11	sienna3
CBL	darkorange
C19orf12	midnightblue
EIF4G2	brown
TRAK2	brown
FBXO9	ivory
ZC3H13	coral1
PDSS2	grey
SH3BP5L	lightcyan
PRICKLE2	grey
CNOT4	brown
NELFB	lightcyan
LYSMD1	sienna3
ZDHHC7	lightyellow
PSMD5	paleturquoise
HDHD5	midnightblue
DIS3L	green
CSRNP2	midnightblue
RNF34	grey
NBR1	brown
KCTD10	sienna3
ZNF41	lightyellow
ERGIC1	midnightblue
R3HDM1	honeydew1
KIAA1191	brown
SBNO1	brown
GMPR2	tan
DNAJC13	lightyellow
KIDINS220	pink
ZKSCAN5	brown
KAT14	brown
C16orf72	black
IFT80	green
GOLGB1	green
BCS1L	lightcyan
PEX5	darkorange
PGBD4	darkorange
UBE4A	lightyellow
TBP	paleturquoise
CNOT11	ivory
ACAD8	midnightblue
RTL6	sienna3
DARS2	coral1
ABI2	darkorange
FAM120B	lightcyan
LRRFIP2	grey
PDPK1	lightyellow
RNF220	lightyellow
TGFBRAP1	midnightblue
DCLRE1A	skyblue3
ZDHHC24	grey60
KLHL8	paleturquoise
GNPAT	brown
CRKL	grey
UBE3B	midnightblue
WASHC2C	lightyellow
KIAA2013	tan
KBTBD2	brown
RAB5B	green
GTF3C4	paleturquoise
RAPGEF2	midnightblue
NRBP1	sienna3
DYRK1A	purple
RAB3GAP2	black
POLR2B	red
TADA2B	sienna3
CIPC	green
QRSL1	purple
ZFP90	darkorange
RAB22A	green
BTN2A1	grey
ZNF33B	darkorange
GSR	ivory
C16orf70	purple
DDHD1	purple
HEATR5B	mediumorchid
FBXL20	grey
TSPYL4	grey
TGOLN2	purple
GBA2	honeydew1
CSNK2A2	grey
HTATSF1	thistle1
FAM168B	orange
MSH6	coral1
UBE4B	lightyellow
EXT2	navajowhite2
TNPO1	mediumorchid
LSM14B	lightcyan
HACD2	green
PURA	darkgrey
STX2	green
TTLL12	ivory
METAP1D	pink
PEX26	lightyellow
TEX261	grey
GTF2E1	green
ANKIB1	darkslateblue
MED22	midnightblue
SNAPC3	green
COQ6	grey
ANKRD40	green
GNPTAB	salmon4
ZNF664	green
REPIN1	midnightblue
TBC1D20	lightcyan1
SGPL1	midnightblue
RMND5B	lightcyan
RNASEL	coral1
ZNF429	darkorange
ZYG11B	green
MAP4K4	yellow
INPP4A	lightyellow
CAND1	brown
RANBP9	lightsteelblue1
BRD2	floralwhite
EXD2	pink
IP6K1	lightcyan
HARS2	pink
LZIC	brown
FBXO30	black
CBX5	pink
AGPAT3	ivory
TFCP2	pink
POGK	pink
TMUB2	lightcyan
CAPRIN1	lightgreen
CSTF2	darkolivegreen
ABCB8	honeydew1
FAN1	darkorange
WDCP	grey
DCAKD	lightyellow
CYB5D1	midnightblue
NAXD	grey
BACE1	darkorange
OSBP	plum2
NDUFV3	grey
OTUD5	midnightblue
RHBDD3	lightyellow
TRIM35	midnightblue
ATG13	sienna3
IQCG	lightyellow
ANKRD17	tan
ZFP64	orange
WDR37	ivory
PRDM4	sienna3
ATXN7L3B	grey
PNPO	sienna3
CMTR1	honeydew1
STRIP1	midnightblue
VPS4B	green
ABCC5	honeydew1
KAT7	sienna3
PHKB	skyblue3
PHLPP2	skyblue
NELFCD	midnightblue
METAP1	black
CPEB4	coral1
GCC1	darkolivegreen
GLS	purple
ZFR	paleturquoise
TMEM248	purple
JADE3	paleturquoise
NXPE3	darkorange
ARMCX2	darkgreen
TAMM41	grey
LPIN2	mediumorchid
SLC30A4	antiquewhite4
AP4B1	pink
UHRF1BP1	grey
NNT	green
SLC25A14	lightcyan
DNAJC11	lightyellow
ERCC3	midnightblue
CROT	green
FMR1	cyan
TMBIM6	tan
PARP3	grey
RNF20	coral2
SOS1	orange
FAM168A	grey
SIRT3	grey
UBE2V1	grey
NUDT19	grey
DLST	ivory
ZNF213	grey
RPP14	sienna3
MAN1A2	purple
ARMCX5-GPRASP2	brown
PGBD1	thistle1
KLHL9	black
ZNF544	lightcyan
LETMD1	palevioletred3
GOLGA2	thistle2
BSDC1	darkorange
MRS2	green
PARG	green
EIF2B5	darkgreen
RBBP5	purple
RANBP3	lightcyan
KCTD5	grey60
DENR	brown
RALBP1	green
CCDC186	black
TARS2	midnightblue
KCTD18	bisque4
TAPT1	salmon4
CYB561D1	lightyellow
TMEM164	darkred
MTMR4	ivory
GOPC	cyan
AP1G1	ivory
RGP1	midnightblue
PYCR2	grey
AKAP10	purple
TTC3	palevioletred3
CPEB3	green
WDR59	midnightblue
PAFAH2	pink
CUL4A	brown
DCUN1D2	skyblue
STX18	lightcyan
RNF125	darkorange
ZFYVE9	grey
KIAA0232	green
RALGAPB	mediumorchid
ASB8	mediumorchid
CD276	midnightblue
VIPAS39	lightcyan
C18orf25	paleturquoise
VPS39	yellowgreen
UBE2A	brown
PIP4K2B	darkred
TCAIM	lightgreen
RUNDC1	ivory
KDM4A	skyblue
SIMC1	grey
TRIM41	lightyellow
ZC3H7B	floralwhite
WDTC1	lightyellow
STARD7	grey
ZNF239	navajowhite2
LPAR1	grey60
SUDS3	palevioletred3
WNK1	midnightblue
ARFGEF2	grey
C16orf58	floralwhite
RBM48	salmon
CTNND1	darkgrey
DCTN4	mediumpurple3
ZDHHC23	ivory
TMEM19	tan
USP48	darkslateblue
PDIK1L	cyan
PARD3	paleturquoise
BRD9	midnightblue
MTERF4	grey
ENTPD5	skyblue
ZNF621	yellow
ACAD9	lightcyan
EEF1AKNMT	brown
TAOK3	darkgrey
EXOC2	thistle1
CYTH2	grey
BCL2L2	grey
SOCS7	floralwhite
DENND11	darkorange
SYNJ2BP	pink
CS	ivory
RAB11FIP2	green
TMEM254	green
MACO1	green
MTX3	green
BLOC1S5	grey
DHX30	midnightblue
GCLC	sienna3
RIC8A	lightcyan
MAEA	maroon
WIPI2	mediumorchid
LMTK2	grey
CMTM4	darkorange
HIP1	grey
PIGN	purple
WDR48	sienna3
ZNF182	salmon4
TSEN2	pink
NAP1L4	mediumorchid
ZMYM4	brown
PIP4P1	lightcyan
RPRD1A	green
NKAP	lightgreen
ZNF75D	darkslateblue
URGCP	lightyellow
POLL	midnightblue
TAF5L	sienna3
TUBGCP3	palevioletred3
ZFYVE19	white
AGMAT	lightcyan
SEPTIN8	grey
ANKRD27	lightcyan
NUP42	grey60
FBXO45	brown
SLC35B4	lightcyan
RNF146	lightgreen
UBTF	midnightblue
CAPZB	lightcyan
DNAJC24	grey
BLOC1S6	green
VEZF1	paleturquoise
C9orf64	tan
RALGAPA1	green
PTPN11	black
POFUT1	pink
NMT2	antiquewhite4
ASB7	grey
STAU1	coral1
STK25	floralwhite
GTF2I	darkorange
DNAJA3	maroon
LRRC47	sienna3
EML5	darkorange
C20orf194	darkgrey
AASDH	grey
NUDT3	darkorange
UBE2Q1	grey
KLHL23	grey
TMEM127	ivory
VPS36	green
CUL4B	black
XPO7	plum1
CERT1	green
ACVR2A	green
PDCD6IP	skyblue
FGFR1OP	darkseagreen4
CREB1	coral1
DYNC1LI2	green
KPNA6	ivory
MYO9A	green
LAS1L	grey
KAT5	tan
NLN	grey
IDH1	tan
RCBTB1	green
LDAH	coral1
IFT46	tan
ZDHHC17	black
BPNT1	sienna3
RPAIN	darkgreen
CRK	brown
GORASP2	coral1
METTL6	sienna3
GOLGA1	pink
PARP1	grey
DPF2	grey
JMJD4	lightcyan
KLHL42	black
DUT	brown
RNF38	antiquewhite4
HDAC3	salmon
CBWD2	brown
CTR9	coral1
ATP6AP1	lightcyan
DPP8	green
RABEP1	mediumorchid
MGAT5	lightyellow
TBC1D31	grey
FAM13B	green
ARHGEF18	yellow
DFFA	ivory
DNAJC16	purple
LYRM7	antiquewhite4
PIP4K2C	antiquewhite4
FAM161A	black
C6orf89	sienna3
VPS51	lightcyan
NF2	lightyellow
KANSL3	thistle2
TOR1B	midnightblue
HNRNPUL2	pink
RPRD2	darkgrey
TMEM185A	brown4
NPLOC4	lightyellow
DCUN1D1	brown
YIPF6	black
TSC1	thistle2
CAMKK2	midnightblue
RAB2B	orange
FBXO28	brown
EIF4G3	ivory
FOXN3	navajowhite2
CLN6	lightyellow
GLG1	darkorange
BMS1	plum2
UBFD1	darkgreen
VPS41	sienna3
ZFYVE1	lightyellow
TM9SF4	darkgreen
EIF4ENIF1	grey
NUDT9	darkolivegreen
NFE2L1	orange
ASB3	green
CTBP1	grey
KLHL21	grey
JADE2	yellow
POLDIP3	grey
APTX	plum2
ZMYND11	bisque4
VPS26C	purple
NEU3	darkgrey
PARP11	black
UBE2Z	ivory
MTOR	honeydew1
BAZ1B	grey
NF1	green
RPUSD4	purple
MTREX	cyan
L3MBTL2	midnightblue
ST3GAL2	lightyellow
ALS2	palevioletred3
FEM1B	black
DCAF17	paleturquoise
RMDN3	grey
MACF1	midnightblue
CHST12	sienna3
BVES	darkorange
SMAD2	brown
ZNF71	pink
KLHL11	grey
USP13	darkorange
ZBTB38	green
ACAD10	lightyellow
KIAA1549	darkred
BEND7	plum1
COG8	saddlebrown
MTIF2	grey
CEP97	skyblue
GANAB	magenta
TRMT2B	lightyellow
AREL1	darkorange
ZNF528	midnightblue
MTHFSD	yellow
EPN1	lightcyan
NOP9	darkgreen
NSD2	grey
CPOX	grey
EIF3A	darkgreen
CBLL1	purple
UTP25	grey
CBX7	thistle2
SMARCAL1	tan
LARS2	mediumorchid
PRPF6	lightcyan
KDM4C	skyblue
ACADM	darkmagenta
ATG9A	lightyellow
WDFY3	ivory
PRPF31	saddlebrown
PYGO2	grey
USP22	grey
RBBP4	steelblue
SMARCAD1	cyan
FCF1	purple
PRIM1	green
TLE1	tan
GGCX	midnightblue
TP53BP1	midnightblue
GPR107	darkorange
TNPO3	darkolivegreen
GFM2	grey
C12orf49	lightcyan
CPSF2	purple
VPS13D	purple
EXOC3	darkred
OGFOD1	coral1
LRRC41	grey
INO80E	grey
ZBTB4	darkturquoise
RBM23	midnightblue
BICD2	cyan
LARP1	lightyellow
EIF2AK1	green
NCOA2	grey
ZNF75A	skyblue
GALNT7	navajowhite2
COIL	steelblue
RABGAP1	grey
MED6	darkmagenta
CDC73	paleturquoise
PIK3C3	steelblue
SPATA2	lightcyan
DYRK2	midnightblue
SIGMAR1	tan
SCPEP1	grey
TNPO2	grey
ALDH6A1	purple
C19orf44	floralwhite
VPS45	thistle1
SYNRG	skyblue
LNPEP	green
DCAF10	lightsteelblue1
SMCR8	midnightblue
MYCBP2	blue
ACVR2B	pink
LIG4	brown
ANAPC5	pink
PPP1R21	grey60
PIK3CB	mediumpurple3
TRPC4AP	ivory
TMED8	grey
GATC	purple
MYH10	orange
LASP1	midnightblue
RC3H2	purple
SETD3	brown
IPO8	purple
AGBL5	grey
HECTD1	black
SNX18	paleturquoise
RABL3	grey
CLPX	skyblue
RNGTT	brown
ELP1	grey
ZFP3	green
BRCC3	brown
SERAC1	grey
MRM2	brown
NDC1	black
SMYD5	white
PPP3R1	mediumpurple3
RAD17	thistle1
NDUFAF7	paleturquoise
DNAJC14	ivory
COPS7B	darkgrey
MKRN1	darkmagenta
MAP7D1	lavenderblush3
TMEM181	red
EXOC8	brown
MICU2	skyblue3
IARS2	grey
TDRD7	thistle1
CDC5L	steelblue
DMXL2	darkslateblue
MAPKAP1	saddlebrown
ATG16L1	midnightblue
DNM1L	mediumpurple3
TRAPPC2	pink
TTC9C	grey
RAB35	ivory
FTO	orange
RBM18	brown
NSFL1C	sienna3
AMBRA1	lightyellow
ZNF248	grey
RCBTB2	skyblue3
SETDB2	paleturquoise
AARS2	grey
COQ8A	midnightblue
WDR20	darkorange
RANGAP1	saddlebrown
CPT2	mediumorchid
LPGAT1	purple
PRKAG1	sienna3
RAE1	grey
GIGYF2	purple
RPTOR	honeydew1
SNN	green
ZNF689	sienna3
ZNF554	skyblue
GRPEL2	brown
MTRF1	lightyellow
AMER1	darkred
AZIN1	black
THUMPD3	grey
CLOCK	grey
TCF20	midnightblue
MTFR1L	orangered4
PRKCD	lightcyan
MCM3	tan
TBC1D9B	midnightblue
ALDH1L2	darkorange
PDF	midnightblue
MIEF1	maroon
MMS19	darkred
C2orf42	grey
TCTEX1D2	grey
SFXN1	darkorange
MTMR1	greenyellow
DGKE	purple
MKRN2	green
FBXO42	lightyellow
AP2A2	lightyellow
NDUFV1	lavenderblush3
SURF6	darkgreen
SMU1	grey
MEPCE	tan
SLC25A15	lightyellow
SLC36A1	lightyellow
SAP130	thistle2
ZBED1	grey
GET4	honeydew1
INPP5K	floralwhite
RETREG3	midnightblue
CCDC149	darkturquoise
FYTTD1	purple
RCCD1	midnightblue
CCAR2	midnightblue
HUWE1	yellow
CHD6	palevioletred3
FUT10	midnightblue
RELCH	grey
MLH1	sienna3
AARSD1	lightcyan
THTPA	sienna3
ZNF623	salmon
TLE4	grey
ZNF253	pink
TBC1D10B	grey
GNAQ	green
PRKAB2	palevioletred3
RAD51D	grey
CLUAP1	grey
TSTD2	lightyellow
PSEN1	coral1
SPRYD4	white
SND1	darkgreen
RNF185	paleturquoise
COMMD2	paleturquoise
DENND5B	palevioletred3
METTL3	yellow
ZXDB	green
ZFAND3	grey
TMEM184C	grey
CHML	grey
CPEB2	green
DIXDC1	skyblue3
C22orf39	steelblue
UBQLN2	brown
TMCO3	grey
APPL2	pink
LYPLA2	saddlebrown
SLC35A4	ivory
ZNF696	midnightblue
PLRG1	paleturquoise
C11orf95	midnightblue
AVL9	grey
FAM126B	purple
SELENOI	green
SNX27	yellow
ZCCHC4	grey
TIRAP	midnightblue
ZNF2	paleturquoise
TAOK1	black
FUBP3	darkgrey
KMT5A	lightyellow
LSM11	orange
ABCF3	saddlebrown
IPO9	lightcyan
ORAI2	ivory
RBM22	cyan
ATXN1L	plum1
LEO1	darkolivegreen
ABI1	black
GTF3C3	paleturquoise
ZSCAN26	grey
TAB3	mediumpurple3
CSPP1	purple
CNOT7	brown
PBLD	grey
HIBCH	grey60
ZNF875	salmon
SMG7	darkseagreen4
ERLIN2	grey
BIN1	pink
GNA12	grey
GFPT1	magenta
DCTD	coral2
CSNK2A1	grey
TRIM23	darkmagenta
ILRUN	ivory
GPAA1	lightyellow
SREBF2	grey
VKORC1L1	grey
ZNF219	grey
PNMA1	grey
UBE2K	brown
AKAP11	green
VMA21	lightgreen
ZNF727	purple
TMEM199	darkgreen
POC5	palevioletred3
MAN2B2	grey
CLPTM1	lightcyan
WBP2	lightcyan
ANKFY1	yellow
KATNAL1	green
AGK	thistle1
CBX4	lightcyan
KCTD2	grey
LAMP1	green
COG2	red
RSBN1L	salmon4
AP4E1	lightsteelblue1
ZNF419	grey
TRIM68	navajowhite2
UQCC1	grey
INIP	paleturquoise
ZNF382	white
BCLAF1	paleturquoise
RAB8A	paleturquoise
ZNF574	darkgreen
PIP4K2A	grey
LRRC8C	green
GAREM1	grey
RNF170	orange
MSH2	skyblue3
SNX15	white
CCDC43	brown
STK11	grey
BCKDK	grey60
RGL1	purple
GGT7	darkred
RHBDD1	grey
RAD1	brown
SLC12A6	skyblue
NFIC	honeydew1
EFNA5	grey
KLHL24	grey
JAK1	mediumpurple3
PIGM	black
ZNF106	magenta
MED14	plum1
ICMT	grey
PPP6R1	saddlebrown
MTMR14	lightyellow
WRNIP1	grey60
USP33	purple
TRIM24	green
UBA1	saddlebrown
TMEM184B	darkred
TBC1D22B	darkolivegreen
TK2	orange
ECPAS	darkolivegreen
PMPCA	lightyellow
FANCF	grey60
LRP11	thistle1
MTDH	purple
NPEPPS	darkorange
RABL6	darkred
EXOC7	white
COQ7	brown4
RRAGC	brown
TARDBP	darkseagreen4
KIF16B	brown4
ZFYVE27	yellowgreen
HERC2	honeydew1
STRN	paleturquoise
PHAX	grey
QRICH1	grey
SLC2A8	midnightblue
REXO4	grey60
VCPIP1	brown
XPO4	greenyellow
FBXW5	lightcyan
PANK3	black
NKIRAS2	darkgreen
MTAP	black
SEL1L	red
ZBTB9	darkorange
TMEM245	antiquewhite4
ETV5	ivory
WDR7	blue
ZNF407	tan
CACFD1	lightcyan
SMG5	floralwhite
TTLL5	skyblue
ZSCAN32	pink
TRAPPC8	lightgreen
KBTBD4	sienna3
NACC2	maroon
RNF216	purple
FBXO38	greenyellow
FXR1	plum2
UBE2H	purple
TMEM267	green
KIAA1109	darkslateblue
ZBTB7A	floralwhite
THUMPD1	cyan
BLMH	coral1
APPL1	black
THEM4	grey
ZNF384	salmon
CEP250	yellow
DEF8	saddlebrown
SENP2	black
ZMYM6	salmon4
LRTOMT	yellow
WDR11	grey
RETSAT	orangered4
API5	lightgreen
NAE1	green
NUP50	lightsteelblue1
PRDM2	purple
IK	tan
PIGS	grey
ZSCAN9	magenta
CNPPD1	grey
OPTN	violet
FZD8	darkred
SLC24A1	darkorange
DBT	black
ZDHHC16	floralwhite
ATMIN	grey
ABAT	brown4
PLAA	brown
ERCC4	purple
SMC6	red
SLC4A1AP	grey
TLK1	green
MTPN	darkmagenta
ACAP2	paleturquoise
UEVLD	black
KCTD21	mediumorchid
PAQR7	darkturquoise
WWP1	green
NOL3	darkred
ARHGAP1	thistle2
RNASEH1	grey
FCHSD1	honeydew1
BIVM	greenyellow
USP46	bisque4
ANKS1A	grey
NEBL	grey
TBC1D24	yellow
CHMP1A	saddlebrown
RAB39A	ivory
NCOA1	lightcyan1
FUT4	magenta
ACBD5	thistle1
GPT2	orangered4
CLASP1	turquoise
ST3GAL3	white
APOOL	darkorange
ZBED6CL	grey60
TSN	brown
EXTL3	lightyellow
HIVEP3	grey
MRPL10	sienna3
MRPS25	saddlebrown
PMS2	darkorange
ATPSCKMT	tan
CCDC127	sienna3
HADHA	coral2
GEMIN5	grey
KIAA1841	orange
NBPF1	grey
RNF2	grey
TADA2A	skyblue
FAM122B	greenyellow
YEATS2	pink
FNBP1	palevioletred3
IKZF5	black
FAM118B	brown
ARFGEF1	blue
DBNL	sienna3
CDC42BPA	darkturquoise
LRRC37A3	pink
DSTYK	darkorange
KLHL12	grey
ATRN	orange
EXOC1	royalblue
EHBP1	lightpink4
PTPRF	lavenderblush3
RFFL	grey
ANAPC7	grey
GPAM	darkslateblue
FBXL4	skyblue3
MPPE1	darkorange
AP3M1	grey
SEC61A2	orange
CEP170	green
GNS	red
UBXN7	lightcyan1
SLC35A2	darkolivegreen
LTN1	black
SUCO	cyan
DDRGK1	darkolivegreen
DAP3	darkgreen
POLR3A	lightyellow
CPT1A	lavenderblush3
NAPEPLD	grey
FAF2	grey
WDR82	red
ZNF93	lightyellow
ARHGEF11	saddlebrown
PAFAH1B2	royalblue
DHPS	darkolivegreen
CLPB	saddlebrown
FAM104A	grey
PWWP2A	greenyellow
KIF18A	tan
SHTN1	skyblue3
CNNM3	yellowgreen
ENTPD4	darkorange
YTHDF2	brown
COG5	brown
IFT81	bisque4
GALC	bisque4
MFSD11	orange
GID8	red
UBR2	magenta
STX17	grey
PANK4	floralwhite
AP3M2	blue
PRKAR2A	grey
STRN3	black
ZNF605	grey
RASA1	darkmagenta
PDAP1	brown
ATF2	cyan
FAM185A	skyblue3
DNAJB2	grey
C2CD5	darkslateblue
FBXW2	purple
SCAF1	honeydew1
UPF3B	paleturquoise
CCP110	black
ZNF444	grey
TBC1D5	orange
TECPR1	grey
PC	lightyellow
SLC35C1	saddlebrown
FKBP15	coral1
MAST3	honeydew1
POLK	greenyellow
ZSWIM1	yellow
PRMT2	white
VCP	ivory
CCDC97	grey
PLEKHA8	cyan
SLC25A46	mediumpurple3
AKAP5	mediumorchid
SGTB	grey
ZNF862	yellow
SAMD1	lightcyan
TTC23	plum1
VRK3	lavenderblush3
EXOC6B	orange
RNF19A	brown
ARMC1	brown
SPIN1	skyblue3
MRPS30	brown
UNC119B	red
TRAK1	darkturquoise
CEP68	orange
KLHL5	grey
SLC25A53	coral1
MATR3	lightgreen
SART3	salmon
USP7	lightcyan1
SRPK2	green
DDB1	tan
DCUN1D4	black
CANX	darkolivegreen
RNPS1	darkgreen
CAST	brown
MRPL19	grey
BAG5	black
PWP1	brown
DDX52	lightsteelblue1
RNF111	purple
ZFP91	paleturquoise
GSK3A	saddlebrown
PPM1A	grey
USP19	lightyellow
PSIP1	green
XKR6	grey
EZH1	darkgrey
C15orf61	green
ZNF33A	darkorange
MAP4	grey
ARHGAP31	antiquewhite4
SLC39A13	lightyellow
KPNA4	lightsteelblue1
PARN	grey
ADH5	coral2
GTF2H3	purple
NUP155	purple
UBP1	red
USP14	mediumpurple3
SLFN13	magenta
FBXL19	floralwhite
LGALS8	ivory
DGCR2	darkred
OCRL	mediumorchid
EFCAB2	grey
BUB3	steelblue
SNX11	plum2
KIF21B	lightyellow
FAM114A2	paleturquoise
YIPF3	grey
ACLY	darkred
ARMCX3	darkorange2
ZNF620	pink
RNF168	green
MLLT10	darkslateblue
C1orf52	purple
AP2M1	violet
ELP5	grey
TEFM	ivory
TIGD4	green
AP5M1	grey
SEC24C	magenta
PTGR1	plum2
IDS	grey
KDM3B	pink
KPNA3	brown
NICN1	darkturquoise
FAM20B	skyblue
MTCH1	plum2
MAZ	lightcyan
PPP2R2D	darkolivegreen
STT3A	magenta
PPP2R5D	maroon
GPATCH8	lightcyan1
COX20	steelblue
EFCAB14	greenyellow
TRIP12	red
EPS15	mediumpurple3
XPOT	grey
GSE1	grey
C5orf51	lightsteelblue1
HINT3	darkmagenta
PIH1D1	lightcyan
BCDIN3D	tan
HERC1	mediumorchid
NAA35	grey
MRPS14	brown
TAF2	lightsteelblue1
ICE1	red
TCP11L1	orange
INTS14	grey
CDK20	lightcyan
PIGT	tan
FN3KRP	grey
DCAF6	grey
ALAD	brown4
PISD	lightyellow
YKT6	darkolivegreen
PCDHB1	floralwhite
GIT2	yellow
ACACA	darkred
MTMR9	mediumpurple3
TAF13	purple
SMIM13	mediumpurple3
KCTD7	darkturquoise
RBM15B	grey60
RPS6KB2	purple
SPOPL	black
SRRD	grey
ATP6V1C1	brown
ZNF91	grey
CASTOR3	darkred
SPCS3	red
LMLN	darkorange
CHMP7	ivory
PDCL	darkmagenta
LUZP1	orange
ZNF211	thistle2
PAXIP1	lightcyan1
TTC13	darkseagreen4
TMEM65	green
SPAST	green
ZKSCAN3	pink
SYNE1	darkturquoise
KLF8	grey
TBCEL	darkslateblue
LRRC8D	thistle1
PUM2	cyan
CASK	navajowhite2
CHMP6	mediumorchid
FDXACB1	grey
TTC37	green
BEND3	midnightblue
SUFU	darkturquoise
COQ9	grey60
TAF1A	paleturquoise
MARK2	lightyellow
COX11	green
CBX6	lightyellow
TFAP4	pink
ABHD6	grey
ZNF195	coral1
FAM199X	green
SEC24B	paleturquoise
PTPRA	grey
EWSR1	grey
FBXO21	grey
ME2	brown
UBA6	black
MCC	grey
ANO8	honeydew1
RAB10	lightgreen
IPO13	saddlebrown
SLC25A24	lightgreen
FAM136A	skyblue2
ZMPSTE24	steelblue
SLIT1	honeydew1
ZHX1	bisque4
CSNK1G3	darkslateblue
TRAPPC6B	mediumpurple3
FAM98A	brown
TIMM21	brown
LLGL1	thistle2
CKAP2L	grey
DAXX	darkgreen
HADHB	darkmagenta
CBX1	skyblue3
ZBTB1	greenyellow
DYRK1B	lightyellow
KIAA2026	darkgrey
MGAT3	lightyellow
SCRN3	orange
PRKAR1A	grey
TIA1	greenyellow
GTF2A1	green
GPALPP1	lightcyan1
RABEPK	sienna3
ARL1	brown
BBS4	darkorange
LYSMD4	tan
NAA30	darkmagenta
TPST2	brown
MTERF2	palevioletred3
PRKAA1	grey
ATG4A	green
BICRAL	antiquewhite4
GORASP1	grey
HELZ	cyan
MYPOP	grey
YLPM1	darkgrey
PHTF1	blue
NLK	grey
GOLGA8S	darkorange
TMEM121B	lightcyan
CCDC77	grey
IPPK	grey
MFN2	turquoise
MARF1	pink
RAVER2	grey
PRPSAP2	brown4
CANT1	darkgreen
EIF4H	coral2
TSPAN17	lightcyan
ANKRD16	yellowgreen
EYA3	darkgreen
GOSR1	purple
TAF11	brown
RAP2A	bisque4
RFC1	grey
INCA1	darkturquoise
DNAJC10	cyan
SLC10A7	green
COPA	darkgreen
PIK3R2	darkturquoise
DDX20	cyan
ALKBH5	tan
ZC3H10	grey
FAM222B	floralwhite
KLKB1	grey
ZBTB18	thistle1
HDHD2	royalblue
UBE3C	ivory
AKT3	grey
HOMER1	sienna3
PPP5C	grey
OPA3	lightyellow
TBCE	lightcyan
MEX3C	lightgreen
CARS2	grey60
CPSF3	grey
ZBTB11	cyan
SDAD1	brown
GKAP1	grey
ERCC8	darkslateblue
ELMOD3	yellow
FAM149B1	darkslateblue
EPM2AIP1	darkslateblue
CAPN1	turquoise
TMCO6	yellow
AGPS	skyblue3
NHEJ1	darkolivegreen
PAK1	mediumorchid
ACAA1	grey60
CHTOP	darkgreen
ZNF132	purple
NR2F6	grey60
GUF1	purple
ARHGAP35	turquoise
ZNF675	mediumorchid
HMGXB3	darkgrey
PI4KA	turquoise
ZNF776	pink
FAM219B	turquoise
BCL7B	darkgreen
AP2A1	lavenderblush3
DCLRE1B	navajowhite2
ZNF142	yellowgreen
GPR137	lightcyan
VAPB	violet
OPA1	mediumpurple3
LACC1	grey
NCBP1	red
CDK8	mediumpurple3
TMEM209	skyblue3
DNAJB14	grey
EFL1	maroon
GSDME	skyblue3
PPIP5K1	yellow
HSPA12A	grey
PHF23	brown
TMTC3	black
EIF4E3	green
MADD	lavenderblush3
ZNF668	white
ZNF596	midnightblue
KBTBD6	green
TRMT12	grey
TAF5	coral1
AGO1	thistle2
CDC23	mediumpurple3
TRIM44	darkgreen
AGL	darkslateblue
GSTCD	grey
NKRF	plum2
TAF6	lightyellow
TLK2	purple
TMED4	grey
VPS72	sienna3
SPIN2B	sienna3
GPR75	ivory
TIMM10B	grey
EXOG	purple
WASL	green
MTA3	grey
HINFP	yellow
TMEM241	lightyellow
MSANTD4	darkorange2
TENM3	lightpink4
LYRM2	black
FOXJ3	paleturquoise
RAPGEF1	lightyellow
CLCN6	darkred
CAB39	grey
LARP7	cyan
CAPN2	palevioletred3
WASF1	grey
TCTA	turquoise
CBFB	mediumpurple3
SPECC1L	maroon
GNB1	mediumpurple3
CALM1	skyblue2
PRUNE1	grey
TRAPPC10	midnightblue
ZNF629	grey
ZBTB45	saddlebrown
MEAF6	steelblue
ZNF671	mediumorchid
CTCF	darkslateblue
PRMT7	skyblue
COX15	pink
TKT	grey
DNAJC7	saddlebrown
STRADA	yellowgreen
CXorf56	pink
NAAA	grey
TMEM268	sienna3
C2CD2	lightyellow
AP4M1	grey
TRIM39	navajowhite2
SMUG1	tan
RPS6KC1	royalblue
UBE2G1	grey
SH3KBP1	brown4
KDM1B	grey
PEX11A	skyblue
PCYOX1	orange
CUL5	brown
GALNT11	grey
SNX6	brown
ACTR8	grey
RPUSD1	lightcyan
EFR3B	darkturquoise
FAXDC2	brown4
UBE2M	darkolivegreen
STARD3	thistle2
ARHGEF12	cyan
FBXW11	mediumpurple3
HEATR5A	green
SLTM	darkseagreen4
HLTF	skyblue3
UBAP2	grey
NIT1	sienna3
LZTR1	floralwhite
DCTN5	grey
GANC	plum1
NUDT15	brown
TTC21B	grey
RUFY3	blue
SNRNP200	yellow
SLC25A38	skyblue2
TTC33	steelblue
RLIM	black
FAM200A	steelblue
KTN1	lightgreen
NCAPH2	lightcyan
ZNF793	grey
ZSCAN29	salmon
VPS35L	white
AADAT	darkseagreen4
ZRANB1	red
AP4S1	grey60
MFAP3	grey
KIAA0825	purple
HSPA1L	tan
COA5	steelblue
SPG21	coral1
C3orf49	grey
SHARPIN	white
TRAP1	maroon
C3orf33	green
ZNF777	midnightblue
PARVA	navajowhite2
FAM160B1	black
EMC1	midnightblue
GPATCH11	paleturquoise
CHMP4B	plum2
WASHC4	red
SUGP1	grey
PDP1	blue
STAM2	cyan
YARS2	grey
DENND5A	grey
FAM133B	salmon4
UBA3	brown
STIMATE	midnightblue
TUBGCP4	magenta
ZNF24	red
KYAT1	thistle2
RXRB	thistle2
HACD3	royalblue
ZWILCH	orange
SPATS2L	tan
WIPF2	midnightblue
TBRG1	purple
ACTR2	brown
MTHFD1	grey60
OTUD7A	lavenderblush3
MEN1	floralwhite
PDE4DIP	grey
NOL4L	darkturquoise
WDR33	greenyellow
GLRX3	brown
C1orf109	purple
MKS1	yellowgreen
CTTNBP2NL	plum1
TRIM32	mediumorchid
DUSP19	skyblue3
BTRC	blue
PIAS2	grey
TERF1	bisque4
PDZD4	darkturquoise
TMEM129	grey
FPGT	darkslateblue
WDR45B	plum1
SNRNP48	red
AP2B1	blue
SWT1	skyblue3
CUL1	plum2
ZFP30	skyblue
NRAS	brown
SMG8	skyblue2
GDI1	turquoise
HEXIM1	white
PTCD3	red
LMAN2L	tan
MBNL2	green
UCK1	grey60
AGGF1	mediumpurple3
SRP72	grey
ZKSCAN4	pink
EXTL2	grey
ZADH2	magenta
SIM2	thistle1
RAB33B	black
NSD1	darkgrey
EI24	lightsteelblue1
CES2	grey
KIF1B	blue
WDR35	red
TMEM231	grey
KIF11	tan
IST1	salmon
GPRASP1	plum1
RNF6	brown
R3HCC1	grey
SPTBN1	pink
CMTR2	cyan
CSDE1	black
CLCN3	thistle1
ZDHHC6	paleturquoise
TRNT1	lightsteelblue1
EIF5	purple
CDK16	lightcyan
AQP11	blue
LRRC27	lightcyan
CDK6	grey
OS9	grey60
LRRC8A	white
VAV3	mediumorchid
POGLUT1	grey
ZNF570	black
CDKL3	salmon4
PCMTD2	darkgrey
ZNF697	grey
ADI1	steelblue
ELAC2	turquoise
AP1M1	lavenderblush3
PDCD6	tan
OGDH	maroon
ZNHIT6	black
GOLM1	grey
BAG4	darkmagenta
BMI1	cyan
TEX2	grey
ALG8	lightgreen
FAM156A	grey
DHX40	black
SLC49A4	darkmagenta
NCSTN	pink
DHX9	magenta
TFG	plum2
SDF4	darkgreen
RAB7A	coral2
TANGO2	darkorange
ATXN7L3	maroon
TTBK2	grey
TOM1L1	purple
CNOT10	magenta
ZNF286A	green
ZNF830	lightgreen
C17orf100	brown4
MRFAP1	coral2
STIM1	grey
THOC5	magenta
MAP3K12	yellow
FBXO11	cyan
C12orf43	maroon
ZNF711	orange
MFSD13A	orangered4
VAV2	darkred
KATNB1	turquoise
WDR92	pink
TRIM3	yellowgreen
DHTKD1	skyblue
DHRSX	red
FAM13A	sienna3
RABL2B	yellow
USP31	lavenderblush3
SEMA6D	orange
JHY	skyblue3
SPTLC1	lightgreen
MPND	white
ILVBL	white
FAHD2A	grey
RALY	grey
MLEC	magenta
ZNF747	grey
LRP12	mediumpurple3
ETV3	grey
USF2	darkgrey
PUF60	grey
KLHL29	thistle2
SPOP	grey
TMEM161A	saddlebrown
BRMS1L	black
ARMC7	turquoise
CYB561	lightcyan
SETD4	skyblue
SCAP	honeydew1
MCU	navajowhite2
ATG5	brown
SPIDR	yellow
PCDHGB5	darkorange
TPD52L2	darkgreen
ZBED5	cyan
HP1BP3	salmon
WBP11	grey
GTF2F1	grey
SUPT6H	grey
HUS1	grey
MAPK9	blue
SLITRK5	lightpink4
USP35	turquoise
C1orf174	grey60
KMT5B	salmon4
CPSF6	greenyellow
FAM98C	grey
OSBPL9	skyblue3
AC073111.4	white
SLC2A11	navajowhite2
FAM187A	darkolivegreen
KLHL28	black
MIOS	red
DPP3	ivory
BRAP	skyblue2
PPIG	paleturquoise
NFYC	midnightblue
MDH2	skyblue2
RGMB	blue
WDR1	navajowhite2
SLC48A1	maroon
NSUN3	darkslateblue
RNH1	darkolivegreen
HECTD3	yellowgreen
MINDY1	darkgrey
RNF41	brown
PANK2	grey
TMEM260	red
PXYLP1	tan
SLC30A6	purple
RABGEF1	grey
LETM2	ivory
TM9SF2	darkmagenta
SH2B1	yellowgreen
PPM1L	blue
MTURN	lightpink4
ANTXR2	paleturquoise
FAM193A	yellow
GDF11	turquoise
GPR180	mediumpurple3
ZNF112	paleturquoise
FIGNL1	thistle1
CYHR1	grey
MFN1	black
TDP1	purple
SETMAR	tan
TAF3	pink
MIGA1	grey
ZBTB39	grey
SLC35A5	darkmagenta
FAM8A1	black
PSPC1	sienna3
R3HDM2	skyblue
ZNF518B	grey
HIRA	ivory
MCCC2	purple
RFC5	grey
DGLUCY	darkturquoise
SLC38A9	darkorange
AP1AR	brown
MAP11	saddlebrown
KDM1A	grey
TATDN2	grey
MRPS10	grey
RDX	black
PHKG2	saddlebrown
SAYSD1	tan
CTNNBIP1	grey
MPHOSPH8	salmon
PRDM10	grey
FRS2	paleturquoise
PHC1	yellow
HECTD4	honeydew1
ZSCAN5A	grey
HIF1AN	sienna3
RAB1B	grey
SRPRA	darkgreen
MAP3K10	saddlebrown
ZNF594	darkseagreen4
TSEN15	brown
TSR2	grey
REST	salmon4
FANCI	grey
APH1B	darkorange
PCDH1	darkred
USP45	greenyellow
CAMSAP1	darkorange
PDHA1	violet
UXS1	grey
CNOT9	magenta
MCM9	plum1
TNKS	skyblue3
ENOX2	lightpink4
ADAT1	darkred
C19orf25	lightcyan
NPTN	blue
STXBP1	turquoise
RWDD2B	grey
TMEM30A	mediumpurple3
DCK	steelblue
ATP2C1	darkorange2
ANKRD50	orange
PPP2R5E	paleturquoise
FKTN	grey
UBQLN1	brown
ABHD18	lightcyan1
TDRKH	turquoise
TOMM70	darkorange2
GPR27	thistle1
CHPF2	floralwhite
CLDN12	black
CAMSAP2	grey
PREPL	mediumpurple3
SLC35C2	yellow
DNAJC9	magenta
TMX3	cyan
REPS2	grey
FUT11	skyblue
PKNOX2	darkturquoise
THOP1	saddlebrown
KPNB1	darkgreen
HPS3	darkslateblue
PLEKHB2	royalblue
DNAJC5	maroon
ALDH9A1	paleturquoise
RUSC1	turquoise
ADGRA3	grey
LEMD3	cyan
CPNE3	darkmagenta
SUPT16H	lightgreen
OPRD1	lavenderblush3
PRKDC	darkgreen
SLC5A3	antiquewhite4
TPPP2	grey
DAB2IP	darkred
TOM1L2	darkturquoise
AGPAT1	lightcyan
DNAJA2	grey
CEP104	grey
CEP126	tan
ZNF462	pink
TCEANC	pink
FNIP2	purple
LMBR1	royalblue
CMTM1	floralwhite
UBL3	green
GSPT2	darkorange2
MRPL9	tan
SLC25A44	maroon
TARBP2	grey
STOX2	darkturquoise
ZNF589	pink
BTBD9	maroon
NUBPL	pink
NIPA2	brown
CHIC1	green
MED1	red
ITCH	bisque4
UBXN2A	antiquewhite4
MCPH1	lightcyan1
THAP9	darkseagreen4
GLYR1	salmon
EMC8	lightsteelblue1
WDR77	ivory
KLLN	palevioletred3
CUL7	yellowgreen
PECR	orange
EPN2	grey
CDC40	black
RCHY1	brown
GFM1	grey
PIGF	lightgreen
SFXN3	grey
SATB1	brown4
FMO5	antiquewhite4
RIC8B	paleturquoise
IMPA1	grey
PXMP4	darkturquoise
ALKBH8	green
TCEANC2	grey
SLC35B3	black
SAP30L	grey60
GPKOW	grey
DLG4	lightcyan
RIC3	grey
IKBKG	floralwhite
TLCD4	mediumpurple3
SIRT5	lightpink4
ANAPC4	darkseagreen4
MYL5	grey60
MRPL38	grey
KREMEN1	ivory
C6orf120	brown
TTPAL	grey
GIPC1	white
TBC1D16	darkgreen
CNNM2	darkturquoise
SRSF9	lightgreen
GRB2	darkolivegreen
MED20	plum2
ALDH3A2	green
IP6K2	darkgrey
ANGEL1	thistle2
PORCN	turquoise
RNF150	orange
ANKRD52	lavenderblush3
SCYL3	grey
TMX2	darkolivegreen
DEGS1	darkmagenta
TYW1	greenyellow
PCYT1A	skyblue
ASCC1	green
MRPL4	darkolivegreen
DNAH10	maroon
CD200	lightsteelblue1
TMEM192	palevioletred3
ZBTB47	darkgrey
MOB2	grey
PGP	turquoise
TAF7	brown
PLEKHA5	blue
RAD23B	brown
PGBD5	lightpink4
LTBP2	grey
TRIM16L	darkorange
GID4	greenyellow
MEMO1	royalblue
ZC3H11A	greenyellow
ZC3HC1	lightcyan
YAE1	lightgreen
OBI1	darkmagenta
DXO	grey
INPP5A	purple
FRRS1L	skyblue3
SH3GLB2	white
SYS1	coral1
ADCY9	darkred
PPM1G	darkgreen
SLAIN2	black
SEPTIN11	mediumorchid
FBXL17	skyblue3
MBTPS1	darkseagreen4
RFX7	darkslateblue
SNX12	violet
TGFBR1	mediumpurple3
C12orf4	purple
RNFT1	grey
STX7	grey
SETD2	lightcyan1
OXSR1	black
FANK1	saddlebrown
MTR	plum1
MIGA2	floralwhite
SETD7	red
TMEM167A	brown
SPRED2	grey
TMEM201	honeydew1
NEMF	lightgreen
RPE	lightgreen
FASTKD1	grey
PSEN2	lavenderblush3
MOCS2	steelblue
HGH1	grey
MOB3B	bisque4
APLP2	grey
PPP1R9B	floralwhite
PUS7L	greenyellow
GCDH	grey
UTP23	grey
ZNF329	maroon
C16orf46	midnightblue
NIPAL2	purple
SMURF1	lightcyan1
AZIN2	darkred
TMEM185B	darkgreen
RBM17	salmon
WDPCP	grey
CBR4	green
UBE3A	mediumpurple3
MTMR2	darkmagenta
CAAP1	grey
OR4K2	grey
ENDOV	yellowgreen
DCAF4	lightyellow
KLC4	darkturquoise
ZNF426	skyblue
TCFL5	grey
FBXO48	antiquewhite4
ORC4	black
ARHGAP17	grey
HACE1	black
TRIM65	yellow
SMIM14	brown
ZNF140	paleturquoise
GNAI2	grey60
ZBTB33	brown
ADNP	tan
TBKBP1	honeydew1
USP8	darkmagenta
SNX5	cyan
AMMECR1L	red
TOPBP1	salmon4
CHM	green
ZNF180	grey
FAIM	steelblue
PRKRIP1	darkturquoise
ATP1A2	grey
RBFA	darkturquoise
PARP4	grey
TECPR2	grey
SASS6	darkslateblue
AGAP3	honeydew1
XYLT2	darkturquoise
INCENP	grey
CASTOR2	honeydew1
JAZF1	grey
DDHD2	orange
SMARCC1	salmon
DYM	brown
CCDC134	darkgreen
NDUFAF6	steelblue
STIL	grey
GPR63	sienna3
RMND1	coral2
ABHD12B	lightcyan
ASMTL	turquoise
PJA2	darkorange2
LDB1	thistle2
TOR1AIP2	red
DYNC1I2	darkorange2
HDAC5	salmon
TMCC1	palevioletred3
MEX3B	grey
CDKAL1	navajowhite2
NUDT5	coral1
ECD	brown
GIT1	grey
ZW10	brown
CASP2	darkgrey
RPGRIP1L	magenta
PUM1	greenyellow
CNTNAP1	saddlebrown
ANKRD13A	greenyellow
AAK1	midnightblue
PPP2R3A	orange
SLC9A8	grey
DHX29	lightgreen
IPO11	brown
SLC25A30	bisque4
ERCC6L2	darkslateblue
EGLN2	saddlebrown
LIAS	grey
ARL8A	turquoise
INPP5E	yellowgreen
YTHDF3	lightgreen
PRDM11	lightcyan1
PUSL1	tan
PLCB3	darkred
C6orf62	red
MEAK7	maroon
GVQW3	grey
PDK2	orange
ACOX1	grey
MSL2	grey
STARD4	grey
CEBPG	plum2
DLAT	darkorange2
TLE5	white
ZSWIM5	darkred
MED8	plum2
DUS2	floralwhite
ZNF174	lightpink4
ARMT1	brown
NME6	magenta
PPIP5K2	skyblue3
MED10	coral2
PPP6C	lightgreen
GAS2L1	turquoise
RPN2	coral1
ZNF641	skyblue
MYEF2	antiquewhite4
CHCHD4	plum2
PBX3	blue
PHF6	cyan
YY2	grey
ATF7IP2	grey
CYB5B	brown
ELMO2	grey
SLC7A1	mediumorchid
PSMC3IP	tan
ZBTB25	lightcyan1
URI1	black
ANKRD6	darkorange
APP	thistle1
PREB	saddlebrown
FBXL18	grey
PSMD3	maroon
TTC19	mediumpurple3
DGKQ	lightyellow
CNTN3	grey
DTX4	floralwhite
DHX16	salmon
RCC1L	grey
MPP5	green
SOCS6	darkslateblue
RTF1	grey
CERK	turquoise
VTI1A	grey
SLC37A4	brown4
RALA	darkorange2
ANXA9	darkgrey
TAX1BP1	coral2
DZANK1	grey60
LRSAM1	darkred
SCYL2	lightsteelblue1
MGME1	antiquewhite4
TAB2	cyan
BAP1	grey
HMG20A	grey
BAZ2B	cyan
TMEM104	saddlebrown
GGNBP2	cyan
ATP6V0C	turquoise
RTL10	honeydew1
SUOX	lavenderblush3
ZNF311	pink
AGAP1	darkturquoise
DDR2	grey
ST6GAL1	grey
NCOA5	darkgreen
CYP2U1	green
BIRC6	salmon4
ERCC2	grey
FANCL	cyan
ZNF3	pink
HTRA2	tan
ZNF667	darkgrey
OPHN1	grey
ZSWIM9	darkturquoise
MLYCD	blue
NUFIP1	steelblue
CHCHD7	lightsteelblue1
ATPAF1	royalblue
PPP2CB	black
DNAJB6	coral1
AC091167.2	grey
FAM78B	grey
ZNF565	grey
TLCD5	grey
EHHADH	darkorange
NPRL3	yellowgreen
LZTFL1	red
SLC41A1	darkgrey
SLX4	yellow
RUSC2	darkred
THAP6	plum1
ZC3H4	midnightblue
GRIPAP1	floralwhite
TPRN	maroon
TFDP1	purple
CYP7B1	pink
RILPL1	grey
UNC45A	grey
ITGB1BP1	white
COQ4	grey
ELAVL1	red
EXOC5	black
ZNF557	lightcyan1
NCAPG	grey
AHCYL1	red
CNOT1	magenta
ZFP14	darkgrey
CALCOCO1	midnightblue
DHFR2	antiquewhite4
CENPBD1	grey
LRRC45	grey
TTLL7	blue
ATP7A	green
C4orf46	bisque4
PCNT	yellowgreen
TBC1D17	darkturquoise
NUDT13	darkgrey
EDC3	lightyellow
RFX1	floralwhite
[truncated: 3,001 more rows]

## Sheet: Aorta_module_genes
geneID	moduleColor
SLC22A10	yellow
NRAS	yellow
PRPH2	grey
MFSD5	black
MRPL15	black
RPL7L1	yellow
MYD88	salmon
MIOS	yellow
SRSF1	pink
AP4S1	yellow
DMAP1	yellow
C12orf49	grey
YTHDF2	turquoise
CSTF1	black
ZNF250	grey
TRMT10C	salmon
MTCH2	black
MTMR11	black
NAA20	blue
POLR2D	black
MIEF1	black
CHAMP1	salmon
UMPS	salmon
PKD1L3	black
SPTLC2	yellow
GTF3C4	black
COG5	black
C9orf64	black
ZBTB39	yellow
NAT1	yellow
UTP3	yellow
TMEM9B	black
NPW	black
DERA	black
SNRNP35	black
YWHAB	cyan
MON1B	green
PPP1R8	yellow
MFAP3	grey
MAP3K12	yellow
DCAF12	black
DDX28	black
N4BP2L1	yellow
CCDC43	yellow
ISL2	yellow
ZDHHC3	black
FAF2	grey
GMFB	blue
CIAPIN1	yellow
FBXO45	yellow
IGF2BP3	yellow
NFU1	grey
TGS1	grey
OSBPL11	yellow
IRF5	yellow
MGAT1	yellow
LLPH	pink
DCAF16	grey
PSEN1	yellow
ZBTB9	yellow
FASTKD3	grey
CENPC	black
POP4	salmon
GTF2E1	grey
GSPT2	blue
RNF6	yellow
BBIP1	black
NCOA4	black
MYH7B	black
HNRNPA1	pink
CBFA2T2	yellow
PLAGL2	black
MOB3A	black
RPN1	brown
CLP1	yellow
TMEM116	turquoise
HACL1	violet
ZNF91	black
PSME3	black
ZBTB20	red
TACO1	black
RNF103	black
CNDP2	black
SLC35A4	yellow
MFN2	pink
DDX52	yellow
NIP7	yellow
EIF2AK1	grey
HPS6	cyan
SCAMP2	black
NSF	yellow
CD47	black
SNURF	brown
CLCN3	brown
NDUFB8	red
DPH3	grey
HDAC8	black
CPSF3	yellow
RBM12B	yellow
PCTP	yellow
MAPKAP1	turquoise
RNF103-CHMP3	red
UQCRFS1	grey
UBE2V1	salmon
DLG2	pink
GDE1	black
ANKRD36C	brown
ZNF200	orange
TUBG2	black
ABT1	black
TOPBP1	yellow
UBE2J1	grey
ZNF813	grey
TMEM184C	pink
CTR9	yellow
MAD2L1BP	turquoise
SLC35C1	black
C18orf21	black
LCMT2	black
WDPCP	black
TOR2A	violet
PRMT6	cyan
SLC35B4	salmon
CNIH4	pink
ZNF680	brown
NOL11	black
ATP11A	red
NUP50	blue
ZNF207	yellow
TFB2M	yellow
CHUK	grey
C6orf62	black
POLR1B	green
TBX19	blue
L3MBTL1	yellow
GSTM2	yellow
CENPBD1	black
DVL2	pink
DHRS7B	violet
INIP	grey
PLAC9	blue
MRPL35	turquoise
CAST	yellow
DNAJC9	blue
XRCC3	grey
TSN	blue
CTDSPL2	black
DIDO1	yellow
NAA60	blue
GCC1	pink
TFAM	royalblue
RNFT1	black
ANKAR	salmon
DCTN5	cyan
PDE12	black
UQCC1	yellow
CLPTM1L	yellow
AKAP8L	black
SLC3A1	grey
CBLL1	red
LYPLA1	yellow
GINS2	grey
SLC38A7	pink
ZNF281	black
SNAP29	yellow
VTA1	yellow
SIL1	grey
CLPTM1	tan
RBM15	black
PITPNA	red
MFNG	yellow
ALG1	yellow
ST7L	yellow
TPM3	black
RUFY2	royalblue
NR2E3	yellow
PIK3IP1	yellow
C5orf22	blue
MAPKAPK3	tan
RARB	black
GDF11	darkgrey
C11orf95	pink
MGAT2	turquoise
ZBTB25	red
LRSAM1	black
COPS7B	grey
ANKRD12	grey
TBC1D14	blue
MOCS3	green
ATP6V1A	black
RUFY3	pink
PNISR	grey
EIF4G3	yellow
TWF1	cyan
TP53RK	brown
PARP4	blue
WDR81	salmon
PALB2	pink
AAGAB	yellow
AGPAT3	black
YIPF5	royalblue
EID2	black
RIPK1	black
KIAA1211L	grey
RBM4	yellow
SLC39A9	black
DCLRE1A	black
MED18	pink
CYTH2	grey
TMEM33	yellow
SAFB2	yellow
KTI12	turquoise
CAPN3	blue
SIKE1	yellow
C4orf3	yellow
THOC1	brown
TRMT5	red
MRPL47	yellow
AGGF1	magenta
TXNDC9	blue
GINS3	black
PPP1CA	blue
NAPEPLD	black
AAR2	violet
RAB35	salmon
DERL1	salmon
LRP2BP	yellow
ZNF468	green
CEBPD	grey
LUC7L3	yellow
GZF1	turquoise
RAB8A	yellow
TMBIM6	grey
DNMT1	turquoise
DHX8	pink
SNN	cyan
ZNF76	black
ABHD6	green
TMEM8B	black
MUL1	brown
RPN2	grey
SCAMP3	pink
GNRH1	black
RPL10A	yellow
MAGI2	turquoise
ZNF721	violet
FH	red
SCO1	grey
TWISTNB	brown
PPP1CB	turquoise
AFG3L2	grey
CYP51A1	grey
GLCCI1	yellow
ZNF793	royalblue
TRIM26	blue
SEC23B	black
XRN2	red
DCUN1D4	yellow
ZFP3	yellow
VPS25	yellow
ARL6IP4	pink
MRPL4	cyan
ELL3	yellow
TCTE3	yellow
PPM1G	turquoise
NR1I2	darkgrey
TRMT6	salmon
AGPS	blue
RPUSD2	violet
TXNDC12	yellow
NDUFA1	yellow
ACBD4	yellow
WSB2	saddlebrown
CCND2	red
LRCH1	yellow
ANKRD36	royalblue
NPAT	grey
LAMTOR1	yellow
GTF3C6	grey
NDC1	grey
VPS18	blue
DHX32	yellow
ZNF283	pink
VANGL1	grey
PHAX	grey
MPDU1	cyan
PPP1R32	blue
EIF2AK4	yellow
TAS2R14	yellow
HNRNPLL	pink
RPIA	black
PAK2	pink
PSMC2	green
HECTD1	yellow
TTPAL	brown
TTC14	royalblue
SIAH1	brown
FDXACB1	black
STK10	pink
IL27RA	yellow
GNE	salmon
TCEA3	pink
SETD5	yellow
LENG1	grey
MRPL46	grey
KIAA1328	black
PHOX2A	violet
B3GALT6	yellow
MRPS17	cyan
CHERP	yellow
DRD4	grey
ALG5	yellow
DDX20	black
CEP57	grey
SLC30A5	purple
PSMC4	yellow
CUL3	yellow
SLC24A5	magenta
LRR1	brown
TMPRSS4	yellow
COMMD2	grey
HENMT1	yellow
GIMAP6	red
BBS1	yellow
ATAD2B	grey
TRAPPC4	magenta
TNRC6B	grey
SRSF6	yellow
GPR19	purple
SMNDC1	brown
RABIF	grey
TGFBRAP1	red
OPA3	red
MTMR8	grey
PBDC1	magenta
CRK	blue
KPNA2	brown
EPM2AIP1	yellow
MED1	red
BAK1	brown
ZDHHC5	grey
RAD17	yellow
SURF4	brown
NEUROD2	pink
IRAK1	salmon
ORAI1	violet
PTRH2	cyan
EI24	darkmagenta
BECN1	royalblue
RIMKLB	royalblue
TSR1	violet
NRIP1	yellow
ZFAND1	yellow
DNAI1	pink
MPHOSPH8	yellow
SUMO3	magenta
ZNF689	yellow
IL4I1	grey
MRPL3	brown
TOR1A	yellow
SMC3	tan
FBXW2	blue
TBC1D16	salmon
WDR1	blue
RNF138	black
HNRNPF	red
PROSER1	red
RMDN3	royalblue
TWIST1	yellow
SEMA4F	red
STK17A	pink
SPAG4	yellow
ZNF669	brown
PIGW	yellow
JKAMP	pink
URB2	blue
GOLGA7	brown
PGD	red
CCDC171	black
CMTM6	pink
NOP9	red
FUCA2	brown
IL11RA	yellow
CPSF6	grey
PSMC1	grey
DBR1	grey
TMEM63A	black
ANKZF1	turquoise
FITM2	grey
CLEC16A	turquoise
TTL	red
CMTR2	tan
TSTD3	black
LTBR	blue
HARBI1	tan
ZC3H12B	purple
GOLGA5	blue
CFB	grey
AGBL3	grey
COPA	turquoise
DMD	lightcyan
CD93	green
TIMM23	turquoise
ZRANB3	grey
JSRP1	pink
EIF5	yellow
KCNJ9	grey60
PPP1R3E	brown
IFT172	black
FAM122C	darkolivegreen
MED10	blue
ZNF845	grey
SH3GLB1	red
ZNF483	brown
ZNF41	yellow
PRDM4	grey
ACER3	blue
STX16	grey
TMEM43	tan
ATRN	royalblue
LRRC37B	grey
SLC31A1	grey
CCNC	grey60
CARD6	brown
DDX39B	turquoise
ACTR2	blue
ABCD4	brown
AGFG1	blue
ZNF678	yellow
TBCCD1	grey
ZNF781	tan
RAD51B	blue
NXT2	yellow
ADSL	grey
RALB	black
UBE3C	blue
CDC123	blue
TMEM200B	grey
SVOPL	darkgrey
B3GAT2	orange
SLC25A24	yellow
SNIP1	pink
TFIP11	blue
SPDL1	yellow
EXD3	salmon
CEP85L	grey
NACC1	black
MICU3	grey60
AQR	darkmagenta
ZXDA	grey
UBE2L3	salmon
RASSF5	yellow
ZBTB42	brown
MAPRE1	blue
CNIH3	black
TIMM17A	grey
ZNF528	grey
FAM120B	turquoise
ZNF83	blue
DONSON	brown
ADCY3	blue
FBXL13	darkmagenta
UTP15	blue
ZNF224	lightgreen
RRP1B	blue
S100G	red
GPN1	yellow
ACTR8	grey
RAB11A	magenta
GTF2E2	grey
LETM1	black
C6orf120	turquoise
HHEX	black
NKTR	pink
NIPA2	royalblue
RECQL	pink
APBB1IP	red
ICMT	darkgrey
LAP3	blue
ALDH2	pink
MIPOL1	yellow
ZNF471	lightcyan
AP1B1	grey
PRDX3	yellow
PKD2L2	pink
NPLOC4	yellow
ANXA6	royalblue
EML6	red
RHOQ	magenta
ATMIN	brown
ARHGEF33	black
NSMCE2	green
ZSCAN12	tan
BRMS1	yellow
BRPF1	grey
MTPAP	grey
C1orf146	blue
ZC3H13	grey
AEBP2	grey
TTF2	midnightblue
PDIK1L	darkolivegreen
ANKRD36B	grey
ORC4	blue
KLC1	grey
SPRTN	green
IFI16	steelblue
PAK1IP1	brown
TRIM25	black
RAN	yellow
YKT6	grey
DCAF13	yellow
DNAAF2	cyan
SPAST	red
ATF6B	salmon
TIMELESS	yellow
TMEM14B	yellow
PSMD2	salmon
NIF3L1	grey
PFN4	brown
CACNB1	brown
ZBTB24	yellow
ANXA4	pink
COX20	darkorange
SUMO4	black
MRPL44	yellow
CLTC	black
PARP1	salmon
PPP6C	pink
RNF139	yellow
RSAD1	pink
ZNF22	red
RBM47	grey60
ERLIN1	black
EPB42	blue
KBTBD4	turquoise
TRAPPC8	yellow
NDUFAF1	grey
ZNF345	grey
ERCC5	black
MTOR	blue
SHF	grey
RFXAP	darkorange
ZNF28	grey
KCTD5	blue
PARVB	grey
ERBB4	green
GATAD1	turquoise
IMMP2L	grey
COA1	blue
ACVRL1	grey
MAP10	grey
NAPB	pink
EMC3	yellow
ZCCHC2	grey
TRANK1	blue
PSMD8	darkorange
ARGLU1	cyan
TMEM91	grey
ATXN7	brown
ACOX1	yellow
SNF8	red
ZNRF2	black
ARPC5L	yellow
COX5A	yellow
TOMM40L	red
IDH1	pink
ELAVL3	yellow
EIF3A	green
TRAF5	grey
LENG8	pink
CLK1	brown
DDX47	blue
GSR	blue
NRBF2	darkgrey
MTF1	darkolivegreen
SOS2	black
VASH2	pink
ANKRD37	yellow
TRO	brown
ADAM20	pink
ZDHHC16	brown
ZNF227	yellow
TOMM5	brown
DTX3L	turquoise
EIF4G1	black
EIF4E2	grey
AP3B1	grey
SRSF5	red
BID	magenta
HAUS2	grey
SRSF2	brown
ZNF317	grey
TET3	grey
LEO1	green
ZNF292	grey60
PTDSS2	yellow
USH2A	brown
CORO1A	brown
SNRNP27	green
TLCD1	red
YTHDF1	grey
SNX6	grey
CHIC1	black
IFT81	yellow
NCOA5	yellow
ZNF546	grey60
GLB1	darkolivegreen
WHAMM	greenyellow
WDR53	grey
PLRG1	black
ABCA5	brown
ZMYM3	grey
HAUS7	yellow
COMMD9	blue
STOML2	grey
ZFP30	blue
LRCH2	yellow
SYN3	turquoise
RNPC3	blue
CSNK2A3	salmon
ARHGEF10L	yellow
ARF1	magenta
ZNF746	magenta
POLDIP2	grey
OSTF1	blue
RBM12	yellow
RGP1	grey
REXO2	red
KANSL1L	blue
CHAD	darkmagenta
TMED2	yellow
PNPLA8	grey
TM4SF19	grey
SH3BP2	brown
FGF14	red
DPP3	blue
CDHR4	midnightblue
CTPS2	yellow
LRRC8D	brown
ASH2L	purple
GIMAP4	violet
PREP	red
CSNK1A1	darkorange
GRPEL2	pink
GNB1	grey
CAP1	tan
FAM111A	pink
TRAF6	blue
ARRB1	blue
LMBR1L	yellow
TREX2	brown
CDC42EP5	grey
OSBPL7	grey
ERCC4	black
MBD5	grey60
RCOR2	grey
FERMT3	yellow
EXO5	green
ELP2	blue
TSSK3	brown
EMC7	yellow
RABGEF1	green
EMC8	cyan
CSNK1G1	grey
TNFAIP8L2	black
BCL2L13	pink
CHST10	salmon
BORA	yellow
GIMAP7	grey
GATAD2B	cyan
AIFM1	grey
TRIP12	yellow
CEP44	darkolivegreen
N6AMT1	grey
HNRNPD	yellow
PMF1	purple
RAB7A	magenta
FAM193B	grey
EIF5AL1	blue
IL18BP	black
ADORA2B	salmon
SLC39A10	turquoise
AIG1	blue
YWHAQ	green
PPP4R2	blue
GPATCH11	darkgrey
DHX33	yellow
SLC36A1	black
ZC3HAV1	yellow
TRMT112	darkolivegreen
SEC61A1	tan
C1orf43	black
PRKDC	grey
NCBP2	yellow
PYROXD2	green
CD302	grey
ACTR1A	yellow
CCNE2	grey
SCRG1	darkgrey
MAMDC4	magenta
SSR1	grey
ZNF253	grey
COX19	blue
GLRX5	grey
FLI1	grey
MTA3	orange
GIMAP1	turquoise
INTS3	royalblue
PTPRJ	brown
TIAF1	grey
WDR3	yellow
IMP3	grey
PPM1J	red
MRPS25	purple
RBM5	pink
DARS2	yellow
RPL32	yellow
TMCO1	grey
CHD7	turquoise
CHRNE	darkgrey
SHPRH	turquoise
CLK2	blue
VAPB	darkgrey
CEBPZ	yellow
ANGPTL3	turquoise
RGL1	red
PPP1R13L	pink
STX17	turquoise
COX10	brown
EIF1AD	salmon
TAMM41	black
CHST2	blue
DCAF7	grey
CARD8	blue
ATXN7L3B	grey
FAM32A	tan
RAB19	salmon
GTF2H3	tan
MAK16	grey
ESRRA	brown
CCDC180	grey
IFT43	pink
PLEKHA8	grey
PIAS2	blue
ANAPC2	grey60
VAMP1	yellow
CRYBG3	turquoise
OGFR	grey
MYO15A	grey
ZNF431	tan
PRRT3	yellow
MYO7A	blue
JMJD7-PLA2G4B	magenta
CARF	yellow
HEATR3	blue
LBR	blue
KNOP1	grey
ZSWIM3	yellow
TMCO6	grey
SCGB2B2	turquoise
LIG1	salmon
EPHB4	grey
WDR12	royalblue
SUPT16H	darkmagenta
FECH	steelblue
PTPMT1	cyan
KIAA0100	brown
SRP72	yellow
NKIRAS2	pink
TCEA1	grey
DOK1	turquoise
ITPRIPL2	violet
ARHGAP27	brown
CYBB	yellow
UBE2E1	tan
C16orf70	purple
LPCAT3	yellow
CENPL	cyan
ATXN7L1	blue
TAF1D	black
RBBP8	pink
ZNF275	grey
DCLRE1B	grey
CCNYL1	grey
ARMCX4	blue
CDC42	lightcyan
MED19	grey
MAPK8IP3	grey
UBIAD1	grey
ZNF75A	turquoise
SURF2	turquoise
TMX1	grey
WDR20	green
PTPN6	darkolivegreen
MROH7	darkmagenta
BAZ1A	brown
ADAP2	grey
GDI2	green
N4BP2L2	turquoise
CEP164	orange
STAT5A	grey
ANKS1B	blue
ABHD17C	grey
ASXL2	turquoise
WDR49	lightyellow
GARNL3	yellow
ACYP2	yellow
TLK2	blue
VPS33A	brown
SEPHS2	grey
IFNGR1	turquoise
JAGN1	darkolivegreen
C12orf4	turquoise
FRA10AC1	yellow
WDR36	yellow
WWP1	orange
BATF	grey
KCTD12	grey
LRIG2	blue
MIPEP	salmon
GPX3	grey
CAPS2	yellow
ZHX3	orange
ALG3	darkgrey
VBP1	blue
WDR33	grey
MTMR9	yellow
ACSBG1	green
HABP4	grey
FAM81A	grey
FUT8	blue
PLEKHB2	midnightblue
RPF1	grey
TNFRSF11A	brown
KLC4	brown
HDAC9	cyan
SMARCAD1	yellow
HIBCH	black
GGT7	darkmagenta
METTL15	grey
GTF3C3	darkgrey
MAP3K11	grey
ANKRD44	brown
ZNF79	grey
DCTD	green
MFSD9	blue
SLC25A27	yellow
DERL2	red
UBE2K	blue
SPTY2D1	grey
NISCH	red
CRLS1	grey
CSK	blue
NRROS	tan
RMI1	black
PPAN-P2RY11	steelblue
VEGFB	red
PRKG1	orange
TUBGCP3	grey
REPS1	grey
PTPN11	grey
SRSF10	black
ACTL6A	grey
GORASP2	pink
TNK2	green
COPS3	magenta
BBS9	grey
ATG4A	green
ZNF287	green
POLR3B	blue
HCCS	brown
ZSCAN18	blue
DAGLA	green
TSG101	black
NDUFB4	grey
TBCEL	purple
KREMEN1	pink
UBE4A	grey
MCM4	yellow
BLOC1S2	salmon
NANP	cyan
TRIM34	grey
QRICH1	green
MRPS12	lightcyan
SCAI	yellow
PIBF1	grey
ZRANB2	grey
RNF13	turquoise
PRKAR2A	orange
UHMK1	pink
FAM120A	grey
HSD17B7	brown
TMEM192	grey
FKBP1C	purple
SNRPN	blue
SRRM1	blue
ATG3	violet
MTMR12	yellow
RHBDD3	salmon
NOL9	lightgreen
NUP37	yellow
DRAM1	salmon
FBXO7	blue
SNX33	grey
ZNF518B	grey
NUP205	salmon
C20orf203	grey
DPH7	grey
RLF	blue
IL17RA	grey60
MCMBP	turquoise
ZFC3H1	lightcyan
ZNF160	red
HYAL2	midnightblue
MAP1S	brown
LRRC40	red
C2orf68	royalblue
HCK	blue
MTDH	blue
ARIH2	pink
SLCO2B1	turquoise
MSRB1	red
PTDSS1	turquoise
DIP2A	darkred
GUCD1	blue
RGS19	turquoise
KCNAB3	pink
GOT1	grey
MAU2	grey
DBI	black
GCLC	grey
THEM4	royalblue
ZNF8	grey
GLRA4	grey
PSMA4	grey
ATG4B	brown
PEPD	grey
CDV3	grey
RNF8	blue
LRCH3	saddlebrown
ARMC6	yellow
AP5M1	brown
EIF4G2	pink
TOPORS	red
PDE4D	blue
DIS3L	orange
ZNF573	grey
RAB10	lightcyan
INVS	yellow
SENP1	grey
WRAP53	blue
TMED1	red
CCDC14	grey
RP2	turquoise
USP8	turquoise
DDX19A	blue
SNX4	grey60
ELF4	grey
CCDC7	turquoise
ATXN7L3	brown
ARHGAP4	grey
CEP57L1	pink
MTF2	grey
CRYZL1	turquoise
MAST3	grey
USP7	darkgrey
AIM2	grey
RHOA	salmon
ZNF800	blue
SNRPB2	tan
MICALL1	darkred
RER1	midnightblue
CLASRP	blue
TBC1D9	grey
FAR2	red
PPARGC1B	blue
TEX30	darkmagenta
CFLAR	blue
SEC31B	grey
YPEL1	grey
THAP1	brown
FGGY	turquoise
RBFA	grey
ZBTB14	grey
CENPN	grey
GIMAP8	grey
SNX11	magenta
ITGB1	grey
TCEA2	red
CEP70	steelblue
CD163	grey
PRR4	brown
NINL	grey
BRF1	turquoise
CTSC	red
ILF2	grey
MCM3	grey60
SMIM12	blue
GNG10	cyan
AIMP2	orange
RAB21	grey
CSTF2	grey60
WDR77	lightcyan
SFI1	grey
SGCA	turquoise
TCEAL2	grey
MPHOSPH10	grey
HEATR5B	turquoise
CNEP1R1	grey
TUBA1A	grey60
UBE2Q1	grey
NARF	yellow
KLHDC1	yellow
MRPL13	brown
SPATA1	grey
RPUSD1	pink
NDUFAF7	pink
TIAM2	salmon
CCR1	grey
GLO1	grey
MPZL1	grey
TATDN2	magenta
DEGS1	midnightblue
ULK4	red
MED20	grey
POLE3	brown
PSMD14	grey
RCOR3	magenta
TBCK	blue
KIAA1958	black
CHAC2	grey
RNF169	turquoise
PUS10	yellow
ZCWPW2	brown
GPN2	yellow
COL4A5	grey
ZNF141	red
GMCL1	magenta
ARHGEF39	grey
SIRPA	red
SLC35F6	grey
UBLCP1	blue
UACA	grey60
CIAO1	blue
SPESP1	grey
DSE	lightgreen
ZIK1	blue
NAGPA	violet
DGCR8	grey
USP50	pink
ATXN1L	yellow
PDCD10	magenta
CCDC66	turquoise
ASB8	orange
AP3S2	blue
ZNF493	green
MLX	cyan
ARID2	blue
FBXO28	yellow
DSC2	grey
FUT6	darkorange
HAUS4	turquoise
OPLAH	red
ZNF138	green
UNC119B	grey
ZNF782	blue
ZFP91	grey
PCNA	grey
CLN3	yellow
LSMEM1	darkolivegreen
UROS	darkorange
CD59	darkmagenta
SH3BP1	darkorange
HAT1	salmon
ZSCAN5A	royalblue
COPB2	yellow
AUH	grey
BTN3A3	grey
DPCD	grey
RBM14	darkturquoise
TRIAP1	blue
KIAA1143	green
TUBA1C	black
CNOT1	grey
CCDC30	darkred
ZNF280D	tan
LURAP1	grey
UEVLD	grey
ENO2	purple
PCED1B	brown
SNX8	yellow
SRM	grey
ZNF226	darkorange
PNO1	grey
SGMS2	turquoise
NDUFB9	grey
LIN28B	greenyellow
ALG14	grey
SLC27A4	yellow
SRPRB	blue
MRPS10	purple
ANKS3	magenta
ZNF92	yellow
FBXO44	brown
NEXN	grey
OPA1	red
COG7	royalblue
TNPO3	blue
UGGT1	grey
NF2	turquoise
CDC7	grey
TPR	grey
ZKSCAN2	grey
SLC37A4	violet
ARCN1	yellow
ZNF510	grey
SLC12A7	darkolivegreen
RALGAPB	blue
INO80	white
XPO6	grey
ARL2BP	grey
BICD1	turquoise
SPECC1L	grey
SMIM4	grey
BTBD3	tan
TRUB2	turquoise
LGI4	grey60
CFL1	tan
S100PBP	grey
DNASE1	royalblue
GLT1D1	grey
CHD8	brown
NDUFV2	pink
CRB1	blue
ACOT11	midnightblue
SLC39A11	salmon
KLHL18	yellow
METTL7A	grey
SENP3	blue
HNRNPH3	greenyellow
DUSP6	grey
TXNDC17	grey
TARBP2	black
RBM6	midnightblue
FUT4	darkred
RRP15	turquoise
WDR59	tan
USP38	blue
HEMK1	salmon
FURIN	yellow
WDR35	turquoise
APEX1	red
TAF13	darkgreen
POP1	blue
BTN3A1	grey
JAG1	yellow
TAZ	black
ETF1	grey
C20orf27	yellow
MDM4	black
SLX4IP	skyblue
ZNF45	blue
DDX18	grey
FBXL18	darkolivegreen
MS4A4A	yellow
CHD6	grey
ENDOV	yellow
DOLPP1	cyan
DHDDS	grey
SSRP1	purple
SLC25A5	red
PES1	cyan
EXOC6B	magenta
PRPF38B	brown
PIGS	grey
PCF11	midnightblue
AAK1	skyblue
ABRACL	grey
METTL2A	grey
YME1L1	grey
PRPF4	lightcyan
RRAGC	blue
EID2B	grey
NLRC5	grey
SH3GLB2	grey
ZC3H6	blue
SGPL1	blue
FAIM	turquoise
PHF8	grey
NCKAP5L	lightgreen
SLC25A26	yellow
GAL3ST3	yellow
COX7A1	grey
KCTD18	grey
NMI	grey
NRBP2	salmon
TRIM41	yellow
AKAP14	pink
ZNF646	yellow
APEH	blue
TNFRSF14	darkgrey
HSBP1	grey
GPR143	grey
BRAP	salmon
TXLNG	violet
CRY2	grey
C3orf38	brown
IL1R1	yellow
LSG1	yellow
STRAP	grey
MAGOHB	green
ZFPM2	pink
POLK	blue
ATF7	darkgrey
YTHDC1	grey
USP35	violet
SEC23A	yellow
TINF2	pink
TACC3	grey
DNTTIP2	yellow
SIGLEC11	green
RNF135	turquoise
CDC5L	grey
CASP10	grey
PRCP	grey60
GLTP	turquoise
SLA	brown
ANP32A	magenta
INF2	pink
LYPLAL1	brown
RICTOR	grey
BRCC3	grey
PSMD1	grey
C1QC	darkorange
COMMD8	turquoise
ARPC5	brown
MDH2	grey
PDCL	grey
MKKS	grey
UTP20	purple
PRKAA1	grey
TST	grey
JPH3	green
CASP2	blue
INTU	blue
NKRF	yellow
SLC35A5	grey
FARSA	yellow
MBTPS1	grey60
ENTPD5	grey
D2HGDH	white
BHLHB9	grey60
GPRASP2	cyan
ARMCX5	grey
CUL1	royalblue
ELMOD2	turquoise
GPR84	grey
ZNF630	blue
CTNNB1	royalblue
TRPT1	red
TTC17	red
TRIM24	grey
SPATA5	turquoise
PFN1	blue
TTC32	blue
CELSR1	darkgrey
HSPBAP1	grey
AKAP10	green
TAS2R31	grey
ZNF426	brown
GSPT1	grey
PLAA	grey
MTIF2	pink
CPSF2	blue
PCMTD1	royalblue
RBMXL1	grey
EXOSC2	grey
SASH3	red
KLHL9	grey
ZMYM5	brown
ALG6	yellow
RNF114	turquoise
SNRPA1	brown
C9orf78	turquoise
DCT	darkolivegreen
TMEM243	brown
PARS2	red
JAK1	grey
ISYNA1	grey
RPS6KA3	grey
PBRM1	grey
DECR1	grey
CLINT1	brown
TBXAS1	red
NXNL2	brown
AAMDC	skyblue
TCP1	grey
TPMT	grey
TM9SF2	orange
PRIM1	grey
TCEANC2	orange
TYK2	salmon
EP300	grey
SLC35B1	black
CCNB2	turquoise
ARID3B	grey
CLCNKA	salmon
RDH16	grey
YTHDF3	grey
STARD7	grey
FAM168B	grey
TM6SF1	lightcyan
ALAS1	black
SMG9	magenta
IMPAD1	grey
CABP4	grey
ANXA2	darkorange
RNF217	cyan
TSPAN14	grey
ZNF195	turquoise
SMC1A	grey60
CBX2	skyblue
PRMT5	red
ZNF613	yellow
CEP85	brown
ZKSCAN5	orange
MRPS35	purple
ITGAM	grey
TMBIM4	red
TMEM126A	red
TAF9B	red
HSF1	pink
CYP4V2	yellow
TOMM22	grey
PXK	brown
ABCC4	turquoise
GNAI3	brown
TRABD2A	green
DDOST	grey
CRYBB3	grey
GNS	skyblue
LACC1	grey
HIPK4	grey
ZW10	grey
BLOC1S5	grey
THUMPD3	grey
TMEM104	brown
SH2D3C	black
VDAC1	turquoise
RIOK2	darkorange
MRS2	tan
ZNF891	grey
EPHX2	paleturquoise
TIPRL	black
INPP5B	brown
ZNF852	grey
TIMM21	grey
DDB1	purple
ABCF1	turquoise
UBA5	cyan
ZEB2	darkred
MANSC1	brown
TOR3A	brown
NOP2	grey
DZIP1L	blue
GFOD1	brown
ZNF202	darkolivegreen
MEMO1	turquoise
CLMN	greenyellow
MICA	red
RHCE	royalblue
TSTA3	turquoise
IREB2	greenyellow
PARP9	pink
TTC39C	red
ATM	blue
CCDC158	yellow
FBXW9	grey
TMEM260	blue
ATXN2L	blue
PIGC	red
WDR60	green
GMFG	grey
GPR37L1	green
TMX3	tan
SRCAP	grey
TMEM87A	darkgrey
DDX1	grey
ADPGK	violet
ST20-MTHFS	saddlebrown
ACOT13	pink
SON	grey
GTPBP1	blue
C12orf43	red
GGA3	green
COQ9	grey
FBXO24	yellow
PLXND1	yellow
PSMG4	yellow
PREB	skyblue
RBCK1	brown
TTLL9	grey
ZNF189	grey
CYC1	magenta
ERMP1	turquoise
RAD23B	brown
RPLP0	grey
ATP9B	grey
ABCF3	midnightblue
ELAC1	tan
HECTD4	pink
ABHD13	brown
APPL1	brown
GNPTAB	grey
CMTM7	turquoise
PRPF3	turquoise
C21orf91	grey
AKIRIN2	blue
GPATCH3	grey
LYRM2	grey
MAN1A2	lightcyan
CCT5	brown
WDR5B	grey
GDPD2	brown
ME2	blue
SIDT1	grey
PHB	yellow
POGZ	blue
KLHL24	turquoise
GPR173	grey
ZNF212	grey
KLHL12	grey
ESR1	yellow
FAM20A	grey
EIF2S1	grey
DGKH	cyan
AMMECR1L	turquoise
EPN1	brown
MBNL3	grey
SNRPA	darkorange
TAF2	grey
KIF3B	grey
LUC7L	yellow
GSTK1	grey
C9orf129	turquoise
FCHSD1	turquoise
SLC25A28	grey
GPRASP1	magenta
SNAPC3	blue
SNRPC	purple
SETD7	grey
PSMA3	yellow
SORT1	red
PTPN18	red
KIF5A	orange
IRAK3	purple
ATF6	grey
GOLM1	red
ENC1	turquoise
ECE2	grey
PSMA5	pink
ANKRD42	royalblue
EBLN2	grey
CDC42SE2	turquoise
KIAA0319L	salmon
BYSL	lightyellow
CANT1	black
C19orf12	red
SPATA6L	grey
BEST1	blue
DCLRE1C	yellow
SCYL1	grey
WDR82	yellow
GNGT2	grey
FGD2	grey
LEMD2	blue
ZNF502	brown
GABBR1	grey
SNRNP40	grey
FBXO5	black
ATR	grey
SYK	turquoise
UBN2	darkgrey
CCDC159	skyblue
SAR1A	red
NUFIP1	grey
EXTL3	red
ARHGEF1	midnightblue
WDR11	turquoise
C10orf88	violet
TMCO3	green
ACO1	steelblue
TRIM14	darkorange
NPRL2	brown
FBXL2	grey
CLEC4A	yellow
DMTF1	magenta
ARID1A	red
C6orf136	grey
LYN	grey
ABHD5	brown
NAA16	grey
SNRPD1	grey
ARF6	grey
SMYD3	salmon
MYEF2	brown
MED12	paleturquoise
TNFSF4	green
ZNF354A	grey
KDELR2	midnightblue
MEIS2	turquoise
NOLC1	skyblue
MLLT10	turquoise
ALKBH2	grey
MRFAP1L1	turquoise
ABI3	brown
NDFIP2	grey
NDUFB6	grey
NFATC3	turquoise
SNX25	lightyellow
PLCG2	grey
ZDHHC12	orange
GLUD2	brown
SLC7A6	blue
SMPD1	brown
HBP1	green
IL6ST	darkolivegreen
TUBB2A	white
HIC2	grey
SNX12	blue
HCLS1	grey
POLR1C	turquoise
ZFP37	grey
ZNF843	grey
ZNF37A	turquoise
RFWD3	magenta
MTRF1	turquoise
GLYR1	grey
NAGA	grey
GPR34	blue
DCP2	darkmagenta
SAR1B	yellow
SPI1	grey
TTLL7	grey
CSAD	grey
NLN	saddlebrown
TAP2	blue
VAV1	green
USP1	grey
KRBOX4	darkred
TBX18	grey
HYPK	grey
PAXIP1	brown
PSMB2	magenta
WTIP	yellow
RFX3	blue
HIPK2	grey
DNAJC6	blue
KAT2A	grey
GRIPAP1	grey
PHF19	grey
STARD8	grey
E2F4	grey
TMEM167A	grey
E2F6	grey
PHYHIPL	magenta
GMEB1	purple
DOCK8	grey
TSNARE1	grey
TRAM1	turquoise
CDK5RAP3	grey
FSD2	green
COQ10B	tan
TDRD3	red
SEPHS1	grey
TRIM59	blue
ALMS1	grey
C5orf30	brown
SGPP1	grey
EED	brown
DLAT	tan
MRPL36	red
DLST	grey60
R3HDM2	steelblue
IMP4	yellow
METTL3	grey
RALGPS1	royalblue
HERPUD2	cyan
ABCB6	orange
MCUR1	darkolivegreen
CCDC8	blue
MRPS6	brown
HMGN4	red
PRDM14	grey
KLHDC10	grey
ACO2	grey
VSIG4	yellow
AIDA	grey
HUS1	grey
C1orf109	green
BAP1	black
LRRC73	steelblue
ZNF460	blue
HYKK	royalblue
ZNF514	darkgrey
PLEKHH3	grey
GHITM	grey
PSMA7	grey
MAATS1	red
TMEM186	magenta
SMUG1	brown
SDHC	darkred
PHLDB3	pink
TIRAP	grey
STARD3	brown
MSS51	midnightblue
RMDN1	grey
CTDNEP1	pink
CELF1	blue
BNIP2	brown
NUP133	grey
SIGLEC9	turquoise
AAAS	grey
SAMD9	grey
TICRR	black
VPS4B	grey
F13A1	cyan
DDI2	grey
NSDHL	grey
NDEL1	grey
FBXO30	grey
PSMD9	blue
SLC35B2	turquoise
HK3	grey
BAZ2B	saddlebrown
MPPED2	grey
EFTUD2	blue
RIPK3	grey
POLR3C	saddlebrown
MTPN	red
SNRPD3	green
SRRD	brown
C16orf87	blue
UBAP1L	darkorange
RBBP5	greenyellow
DNAJC4	grey
ARHGEF7	red
WDR27	royalblue
FAM185A	brown
PATL2	royalblue
ENTPD8	darkgrey
GLIPR1L1	grey
ATP6AP1L	darkgrey
SNAPC4	cyan
BAZ1B	grey
MPEG1	blue
UPP2	grey
ARHGAP12	grey
ALYREF	grey
SLC9C1	grey
ARF4	grey
MRRF	grey
SLC27A1	blue
CAMTA1	grey
FKBP15	tan
VAMP8	red
KPNA3	brown
TPP2	grey
DYNC2LI1	tan
CYB5B	grey
ATP6V1E1	blue
SLC39A1	magenta
MORN1	grey
IPO9	turquoise
MAMSTR	cyan
SLC22A5	grey
FKBP3	magenta
COA4	blue
NR2C1	green
HSPA14	brown
CASP6	darkolivegreen
SPINK4	grey
SKP2	blue
PPIA	blue
CALU	grey
FAM217B	grey
ZNF778	tan
WDR55	grey
CHP1	purple
NCKAP1	turquoise
RABL2A	grey
NUDT15	grey
PRPF40B	salmon
GLE1	purple
MRPS18B	grey
TEX264	steelblue
MAML2	yellow
TRPC1	brown
CCDC9	brown
SRSF8	red
PIGN	grey
SLC35A1	salmon
CCT7	darkolivegreen
SPPL2A	blue
POLDIP3	turquoise
RSPH4A	blue
PRPF19	black
UBQLN2	blue
ZNF658	blue
ALDH5A1	steelblue
IPO5	yellow
CLEC2D	grey
CAMK2G	turquoise
TBC1D15	turquoise
TRIM37	blue
PRKCH	royalblue
RTCB	grey
PUF60	grey
RALA	turquoise
FAM133B	red
PPT2	darkolivegreen
LRIF1	violet
SEMA6B	grey
ZNF467	yellow
ZNF879	darkgreen
LRRC25	grey
SLC1A5	grey
TBRG4	lightyellow
ARHGEF3	darkolivegreen
POLR1A	brown
SDHAF1	steelblue
AP1M1	darkmagenta
TSC22D2	cyan
CCT6A	yellow
NOTCH2	grey
HUWE1	grey
SLC35G2	grey
CORO7	blue
ARHGAP21	grey
SF3B4	magenta
NR3C2	grey
HLA-F	grey
MRPS11	royalblue
C19orf73	black
PKN3	turquoise
STIM2	turquoise
PFAS	grey
PDLIM3	turquoise
TTC23L	grey
APOL6	darkmagenta
BARD1	grey
USP10	black
OSGEPL1	grey
SMAD3	grey
TRIM61	brown
MFSD1	grey
CUL9	steelblue
PAN2	tan
RBM26	grey
FBLN5	darkgrey
STAB1	grey
ZNF570	black
SEC24C	grey
CHPF2	grey
TRIP11	green
SH3PXD2B	turquoise
RBMS2	salmon
SPCS2	grey
POGK	grey
AASDH	purple
CDC34	grey
COL6A3	grey
KCNQ1	lightgreen
SGIP1	royalblue
REEP5	darkred
ZC3HC1	red
ALDH16A1	greenyellow
TXNDC15	grey
SERGEF	turquoise
SERINC3	turquoise
FAM49B	grey
ANXA5	grey
NSL1	turquoise
TMTC3	turquoise
RNF26	blue
TRIM45	red
RGS12	tan
UBXN8	grey
RTN3	red
SSH2	grey
TTLL3	turquoise
YBX1	turquoise
RAD52	paleturquoise
ASB13	grey
UBASH3B	grey
ZNF675	grey
UBA7	blue
CAPZA2	grey
ARL17A	brown
SEMA7A	grey
ANKMY1	black
CDKN1B	grey
NCBP1	brown
DIS3L2	grey
RANBP10	turquoise
PPP2CB	grey60
DNHD1	grey
BSX	steelblue
HAUS6	grey
SLC25A53	pink
GPBAR1	grey
MAGED2	turquoise
DSTYK	darkgreen
PLEKHO2	darkturquoise
SLC25A6	magenta
LYVE1	green
GUF1	cyan
ELMSAN1	brown
SPC25	lightcyan
CRKL	grey
AARS2	grey
NOL8	brown
ZFP1	blue
RAB22A	paleturquoise
FIBP	midnightblue
RIOK1	yellow
GNG8	blue
SAFB	grey
NUP93	grey
ZNF273	blue
RBM10	turquoise
HMGB1	cyan
PDZD9	blue
NRF1	turquoise
NAA35	black
ANKRD26	magenta
HEATR1	grey
FTCDNL1	saddlebrown
COPS4	grey
USP19	violet
SLFN12	tan
ETS2	orange
RCBTB2	tan
DNAJC7	turquoise
SHE	tan
WDR70	grey
GSTA4	turquoise
ZBED4	grey
SUV39H2	salmon
CYBA	turquoise
SPTLC1	brown
MSRB3	midnightblue
BCS1L	grey60
GNG2	darkred
NAA30	grey
PTBP3	grey
ARPC1B	grey
SYPL1	blue
GLB1L	grey
PGR	yellow
MSH5	green
DCUN1D1	blue
COQ2	skyblue
UCP3	lightcyan
FAM151A	grey
FAHD1	darkgrey
PPP1R16B	blue
METTL17	grey
SF3A3	brown
MEN1	darkorange
RAC2	grey
C4orf47	grey
DHX35	grey
RPAP2	greenyellow
ESF1	grey
SLFN5	midnightblue
TAGLN	grey
NUP214	red
WIPF2	grey
THSD1	purple
KIF20B	orange
FZR1	grey
NXPE3	grey
NADSYN1	grey
NUP62	turquoise
PPIF	blue
ZNF319	darkturquoise
CORO1C	magenta
IKZF2	grey
CFL2	turquoise
CATSPERG	grey
AP1G1	grey
NEIL1	grey
RPP21	tan
ZNF180	turquoise
SCAPER	pink
POFUT1	blue
PRSS12	green
C1QB	paleturquoise
PHACTR4	grey
EMG1	grey
CYB561	grey
UBE3D	grey
HNRNPUL1	grey
MPP6	turquoise
TAOK2	grey
NHLRC1	red
UBA6	grey
DNAJC16	blue
SLC12A9	lightgreen
B9D1	yellow
OCRL	black
RCC2	magenta
SCARF1	blue
LGALS9	brown
POLR2A	lightgreen
PPA1	grey
VKORC1L1	grey
HTATSF1	grey
FOXO6	turquoise
GGCT	blue
SMAD7	midnightblue
TBL2	pink
ORAI2	grey
SSPN	darkmagenta
TIAL1	grey
RNASET2	lightgreen
SLC35A2	tan
XPNPEP3	midnightblue
GAMT	pink
FANCD2	grey
DENND4B	steelblue
BCL10	black
MPHOSPH9	green
PTAFR	grey
PTRH1	turquoise
LPGAT1	darkolivegreen
ZNF451	yellow
RNF41	grey
SLC26A10	grey
CTF1	grey60
PPP2R3A	brown
C16orf91	black
TECPR1	grey
USP33	grey
DCST2	greenyellow
TMEM183A	tan
NUMA1	red
HSD17B10	red
CDHR3	black
SLC25A46	blue
CEP41	grey
DCLK2	brown
GIT2	grey
RPL21	brown
CCDC84	brown
ALG13	paleturquoise
THRB	grey
PIGL	magenta
SLC38A9	darkorange
INTS12	yellow
PABPC4	blue
TLN1	turquoise
PALLD	saddlebrown
APH1A	royalblue
UNC93B1	grey
TMEM164	yellow
C8orf33	lightcyan
JAK3	darkmagenta
CYB5RL	grey
GALNT1	violet
ARHGAP33	grey
FBXO38	darkred
FBXL6	red
PNPLA7	grey
CR1	grey
ANKUB1	grey
ERI1	brown
OSTC	grey
AQP11	turquoise
FIGNL1	midnightblue
CLIC4	lightgreen
IAH1	grey
MANEA	turquoise
RBM23	grey
PTGER2	grey60
FLAD1	grey60
ZNF575	grey
MYCBPAP	grey
CNP	turquoise
ZNF26	grey60
DYNC1LI2	grey
S100A11	grey
AMFR	turquoise
WDR46	grey
RNF167	brown
HSPA13	grey
KPNB1	lightgreen
RNF168	white
[truncated: 3,001 more rows]

## Sheet: Mutated_VC_genes
geneID	moduleColor
AACS	grey
AAK1	green
AASDH	grey
ABCA10	brown
ABCA2	blue
ABCA3	grey
ABCA5	brown
ABCA6	grey
ABCA8	blue
ABCB7	grey
ABCC8	grey
ABCD2	grey
ABCD4	grey
ABHD12	grey
ABL2	grey
ABLIM1	grey
ABR	black
ACAA1	grey
ACADSB	grey
ACAP2	grey
ACSL6	red
ACTN1	yellow
ACTR3C	grey
ADAM17	grey
ADAM22	brown
ADAM23	brown
ADAMTS17	yellow
ADARB1	grey
ADCY1	brown
ADCY2	grey
ADCY3	grey
ADCY8	green
ADCY9	brown
AFF1	black
AFF3	brown
AGAP1	blue
AGAP3	grey
AGBL3	grey
AGFG1	grey
AGL	grey
AGPAT3	grey
AHCTF1	grey
AHI1	brown
AKAP6	brown
AKAP8L	grey
AKAP9	grey
ALCAM	blue
ALG13	grey
ALMS1	grey
ALS2	grey
AMBRA1	grey
AMPH	brown
AMY2B	grey
ANGEL2	grey
ANK1	green
ANK2	brown
ANK3	blue
ANKH	grey
ANKIB1	blue
ANKRD10	blue
ANKRD11	grey
ANKRD20A4	brown
ANKRD26	grey
ANKRD33B	pink
ANKRD36	brown
ANKRD36B	brown
ANKRD44	black
ANKS1B	yellow
ANKS6	grey
ANO10	grey
ANO4	blue
ANO5	grey
AP1G2	grey
AP3B1	blue
APBA2	yellow
APBB1IP	black
APC	grey
APLP1	blue
ARAP2	blue
ARFGEF2	grey
ARHGAP10	yellow
ARHGAP21	blue
ARHGAP22	black
ARHGAP23	blue
ARHGAP35	grey
ARHGEF11	grey
ARHGEF17	grey
ARHGEF3	grey
ARID1A	blue
ARID1B	yellow
ARID4B	grey
ARIH1	grey
ARIH2	blue
ARL13B	grey
ARMC9	brown
ARMCX4	grey
ARMCX5-GPRASP2	grey
ARNT	grey
ARNTL2	grey
ARPP21	brown
ASAP1	brown
ASAP2	grey
ASTN1	yellow
ASTN2	green
ASXL1	grey
ATF6	grey
ATF7IP	blue
ATG12	grey
ATG2B	grey
ATG4B	grey
ATG7	grey
ATL2	grey
ATM	black
ATP10B	blue
ATP10D	grey
ATP11A	blue
ATP11B	grey
ATP13A2	grey
ATP2B2	yellow
ATP6V0A1	grey
ATP8A1	blue
ATP8A2	brown
ATP9B	grey
ATR	grey
ATRN	grey
ATXN1	brown
ATXN2	grey
ATXN3	grey
ATXN7	grey
ATXN7L1	grey
AUTS2	yellow
AVL9	grey
B4GALT5	grey
BACH2	yellow
BAZ2B	blue
BBS2	blue
BBS9	grey
BBX	blue
BCAS3	blue
BCAT1	grey
BCL11A	brown
BDP1	grey
BHLHE22	red
BIN1	blue
BIRC6	grey
BIVM	grey
BMPR1A	grey
BMPR2	grey
BOD1L1	grey
BRAF	brown
BRD4	grey
BRD8	grey
BRSK2	grey
BRWD1	grey
BSN	pink
BTAF1	grey
BTBD3	red
BTRC	grey
C10orf90	blue
C11orf80	brown
C12orf4	grey
C18orf25	grey
C1GALT1	blue
C2CD3	grey
C4orf47	grey
C8orf34	green
CABIN1	grey
CACNA1A	yellow
CACNA1B	brown
CACNA1C	brown
CACNA1E	brown
CACNA2D1	brown
CACNB2	brown
CACNB4	yellow
CACNG8	grey
CADM1	blue
CADPS2	brown
CALCOCO1	grey
CAMK1D	brown
CAMK2D	grey
CAMK2G	red
CAMK4	brown
CAMSAP1	grey
CAMSAP2	grey
CAMTA1	yellow
CAPN7	grey
CAPRIN2	grey
CAPS2	grey
CAPZA1	grey
CASP8AP2	grey
CBFA2T2	grey
CBR4	blue
CBWD1	grey
CBWD6	grey
CC2D2A	grey
CCDC136	yellow
CCDC138	grey
CCDC144A	grey
CCDC171	grey
CCDC3	grey
CCDC57	brown
CCDC66	grey
CCDC7	grey
CCDC82	grey
CCDC88A	blue
CCDC91	brown
CCDC93	grey
CCNL2	grey
CCPG1	grey
CCZ1	grey
CD22	blue
CD46	blue
CDC14B	blue
CDC25B	grey
CDH12	brown
CDH13	green
CDH2	brown
CDH20	blue
CDH4	grey
CDH8	grey
CDK13	grey
CDK18	blue
CDK5RAP2	blue
CDK5RAP3	grey
CDKAL1	grey
CDKL3	grey
CDKL5	pink
CDR1	red
CDS1	red
CEP170	blue
CEP192	grey
CEP290	grey
CEP350	grey
CEP63	grey
CEP70	grey
CEP85L	grey
CEP95	grey
CERCAM	blue
CERS5	grey
CHD1	grey
CHD1L	grey
CHD2	grey
CHD3	grey
CHD6	grey
CHD7	blue
CHD8	grey
CHD9	grey
CHKA	blue
CHL1	grey
CHM	grey
CHRM3	brown
CHST11	grey
CHTOP	grey
CIT	yellow
CKMT1B	grey
CLASP2	blue
CLEC16A	grey
CLEC2L	brown
CLIP1	grey
CLIP2	blue
CLIP4	blue
CLMN	blue
CLOCK	grey
CLSTN2	brown
CLSTN3	grey
CMYA5	grey
CNDP1	blue
CNNM1	grey
CNNM2	grey
CNOT1	grey
CNOT2	grey
CNOT4	grey
CNTN2	blue
CNTN3	grey
CNTN5	yellow
CNTNAP1	grey
CNTNAP2	green
CNTNAP4	blue
CNTNAP5	yellow
CNTRL	grey
COBL	blue
COBLL1	grey
COG2	grey
COG3	grey
COG5	grey
COG6	grey
COL23A1	grey
COL4A5	blue
COL6A1	grey
COL9A2	blue
COMMD1	grey
COQ4	grey
CORO6	brown
CPD	grey
CPEB3	brown
CPEB4	grey
CPNE1	grey
CPNE5	pink
CPNE9	yellow
CREBBP	grey
CRELD1	grey
CRHR2	yellow
CRIM1	grey
CRLS1	grey
CRMP1	grey
CRTAC1	green
CRYZL1	grey
CSAD	grey
CSGALNACT1	grey
CSMD1	brown
CSMD2	yellow
CSNK1D	grey
CSPP1	grey
CSRNP3	brown
CTDSPL	brown
CTIF	grey
CTNNA3	blue
CTNND2	green
CTTNBP2	yellow
CTTNBP2NL	grey
CUX1	yellow
CUX2	yellow
CWC27	grey
CWF19L2	grey
CYFIP1	black
DAAM2	blue
DAP3	grey
DAPK1	yellow
DCAF6	grey
DCAF8	grey
DCBLD2	yellow
DCLK2	blue
DCP1A	grey
DDHD1	grey
DDX10	grey
DDX51	grey
DENND1B	grey
DENND4C	grey
DENND5A	blue
DENND5B	brown
DENND6A	grey
DGKB	brown
DGKE	grey
DGKH	grey
DGKI	brown
DGKZ	grey
DHX36	grey
DICER1	blue
DIDO1	grey
DIP2A	grey
DIP2B	blue
DIS3L2	grey
DIXDC1	grey
DLC1	grey
DLG1	blue
DLG2	brown
DLG5	yellow
DLGAP1	green
DLGAP2	brown
DMD	brown
DMTF1	grey
DMXL1	grey
DMXL2	grey
DNAH17	blue
DNAH7	grey
DNAJC21	grey
DNAJC6	blue
DNER	green
DNM2	blue
DOCK10	blue
DOCK3	brown
DOCK4	black
DOCK5	blue
DOCK8	black
DOCK9	blue
DOK6	brown
DPP10	brown
DPY19L3	grey
DPYD	blue
DROSHA	grey
DRP2	grey
DSCAM	grey
DSCAML1	blue
DST	blue
DTWD1	grey
DTX3	grey
DYM	grey
DYNC2H1	grey
DZIP1	grey
EDEM3	grey
EEA1	grey
EFCAB13	grey
EFCAB7	grey
EFHC1	grey
EGLN1	grey
EHBP1	brown
EHMT1	grey
EIF2AK2	grey
EIF2AK4	grey
EIF2B3	grey
EIF4ENIF1	grey
EIF4G3	brown
ELF2	blue
ELL2	grey
EML5	grey
EML6	brown
ENAH	grey
ENDOD1	blue
EP300	grey
EP400	grey
EPB41	grey
EPB41L2	black
EPB41L3	grey
EPB41L4B	grey
EPB41L5	grey
EPC1	grey
EPG5	grey
EPHA3	brown
EPHA5	brown
EPHA6	green
EPHA7	grey
EPHB6	pink
ERAP1	grey
ERBB3	blue
ERC1	green
ERC2	brown
ERCC6L2	grey
ESCO1	grey
ESF1	grey
ESRRG	brown
ESYT2	grey
ETV5	grey
EXOC2	grey
EXOC4	grey
EXOC6	brown
EXOC6B	blue
EXTL2	red
F10	blue
FA2H	blue
FAF1	grey
FAM107B	blue
FAM118A	grey
FAM124A	blue
FAM13A	grey
FAM13B	grey
FAM153B	brown
FAM155A	brown
FAM171A1	grey
FAM171B	grey
FAM184A	grey
FAM193A	grey
FAM214A	grey
FAM222B	grey
FAM228B	grey
FARP1	grey
FARS2	grey
FASTKD1	grey
FAT3	brown
FBN1	grey
FBXL17	brown
FBXL7	blue
FBXO11	grey
FBXO34	grey
FBXO38	grey
FBXO41	grey
FBXO42	grey
FBXO44	grey
FBXW4	grey
FBXW8	brown
FCHSD2	blue
FER	grey
FHOD3	green
FIGN	grey
FKTN	grey
FLRT2	grey
FLRT3	red
FMN1	yellow
FMN2	brown
FMNL2	blue
FNBP4	grey
FNDC3A	grey
FNIP1	blue
FNIP2	grey
FOLH1	blue
FOXJ3	grey
FOXK2	grey
FOXO3	grey
FOXRED1	grey
FRA10AC1	grey
FRAS1	grey
FRMD4A	brown
FRMD4B	blue
FRMD5	blue
FRRS1L	grey
FRY	yellow
FRYL	blue
FSD1L	grey
FSTL1	red
FSTL4	brown
GAB1	blue
GAB2	blue
GAD2	green
GALNT11	grey
GALNT9	grey
GAPVD1	grey
GARNL3	brown
GART	grey
GATAD2B	grey
GBA2	grey
GBF1	grey
GCFC2	grey
GFM2	grey
GGA2	grey
GIGYF2	grey
GIT2	grey
GLB1	grey
GLB1L3	grey
GLCCI1	yellow
GLDN	blue
GLMN	grey
GLS	brown
GLYR1	grey
GMPS	grey
GNAL	green
GNAO1	blue
GNPTAB	grey
GOLGA3	grey
GOLGA4	grey
GOLGA8A	grey
GOLGA8B	brown
GOLGB1	grey
GOLIM4	grey
GOLM1	grey
GPAT2	grey
GPATCH2	grey
GPATCH8	brown
GPC1	brown
GPLD1	grey
GPR158	brown
GPRIN3	red
GRAMD1B	grey
GRB10	blue
GRIA2	brown
GRIA3	brown
GRID1	blue
GRID2	yellow
GRIK2	green
GRIK3	green
GRIN1	grey
GRIN2B	brown
GRIP1	green
GRIP2	green
GRIPAP1	grey
GRM1	grey
GRM5	brown
GSE1	brown
GTDC1	grey
GTF3C1	grey
HACL1	grey
HADHB	grey
HBS1L	grey
HCN1	brown
HDAC4	grey
HDAC6	grey
HDX	grey
HEATR5B	grey
HECW1	brown
HERC1	brown
HERC2	grey
HIBADH	grey
HIP1R	blue
HIPK3	grey
HIVEP1	brown
HIVEP2	brown
HIVEP3	grey
HLTF	grey
HMGCLL1	grey
HOMER1	brown
HOOK1	grey
HS3ST4	brown
HS6ST2	yellow
HS6ST3	yellow
HSD17B12	grey
HSPA12A	brown
HTR2A	yellow
HTRA1	blue
HTT	grey
ICA1	yellow
ICA1L	brown
IFRD1	grey
IFT122	grey
IFT172	grey
IGSF21	grey
IL1RAP	grey
IL1RAPL1	blue
IL1RAPL2	yellow
IL6ST	black
IMMP1L	grey
INO80D	grey
INSR	blue
INTS10	grey
INTS8	grey
INVS	grey
IQCA1	grey
IQCB1	grey
IQSEC1	brown
IQSEC3	brown
IRAK1BP1	grey
IREB2	grey
IST1	blue
ITFG1	grey
ITGAV	grey
ITPR1	brown
ITPR2	black
ITSN1	grey
ITSN2	grey
JMJD1C	brown
JPH3	grey
KALRN	brown
KANK1	blue
KANSL1	brown
KANSL1L	grey
KAT6A	grey
KAT6B	grey
KATNAL1	grey
KCNAB1	green
KCNB1	grey
KCNC2	green
KCNH1	brown
KCNH3	brown
KCNH8	blue
KCNQ3	brown
KCNQ5	brown
KCNT1	brown
KCTD1	brown
KCTD16	brown
KDELR2	grey
KDM1A	grey
KDM3B	grey
KDM4C	grey
KDM5A	grey
KDM5B	grey
KHDC1	grey
KHDRBS2	yellow
KIAA0232	grey
KIAA0319	yellow
KIAA0586	grey
KIAA0753	grey
KIAA0825	grey
KIAA0930	blue
KIAA1109	yellow
KIAA1211L	brown
KIAA1217	brown
KIAA1324	yellow
KIAA1328	grey
KIAA1549L	pink
KIAA1671	grey
KIAA1755	blue
KIAA1841	grey
KIAA2026	grey
KIDINS220	blue
KIF13A	blue
KIF13B	blue
KIF16B	grey
KIF1B	grey
KIF26B	green
KIF5B	grey
KIFAP3	grey
KLHDC10	grey
KLHL32	blue
KLHL5	grey
KNDC1	grey
KPNA3	grey
KPNA6	grey
KSR2	brown
LAMA4	grey
LAMB1	grey
LAMC1	grey
LARP1	grey
LARP1B	brown
LARP4	grey
LARP4B	grey
LARP7	grey
LATS1	grey
LCORL	blue
LDB3	blue
LIFR	blue
LINGO1	red
LINGO2	yellow
LMF1	blue
LMLN	grey
LMO7	grey
LMTK2	grey
LNX1	grey
LNX2	grey
LONRF1	grey
LONRF2	pink
LPAR6	black
LPIN1	grey
LPP	blue
LRBA	grey
LRCH1	grey
LRP1	grey
LRP12	grey
LRP1B	brown
LRRC37A	grey
LRRC37B	grey
LRRC49	grey
LRRC4C	yellow
LRRFIP1	green
LRRFIP2	grey
LRRK2	yellow
LRRTM1	red
LRRTM4	brown
LSM14A	grey
LTN1	grey
LUC7L	grey
LYPD4	blue
LYPLA1	grey
LYST	grey
MACF1	blue
MAGI1	green
MAGI2	yellow
MAGI3	brown
MAK	grey
MAML2	grey
MAML3	grey
MAMLD1	yellow
MAN1C1	grey
MAN2A2	blue
MAP2	brown
MAP3K4	grey
MAP3K5	grey
MAP3K9	grey
MAP4	grey
MAP4K3	grey
MAP4K5	blue
MAP6	grey
MAP7	blue
MAP7D1	blue
MAPKAP1	grey
MAPT	blue
MAST2	grey
MAST4	yellow
MBD2	grey
MBD5	brown
MBOAT2	grey
MCF2	grey
MCF2L	grey
MCF2L2	brown
MCPH1	grey
MCTP1	brown
MDGA2	brown
MDN1	grey
ME1	brown
ME3	grey
MECP2	grey
MED12L	grey
MEF2A	yellow
MEGF9	blue
MET	yellow
METTL25	grey
MFN1	grey
MGAT4C	green
MIA3	grey
MIB1	grey
MICAL2	brown
MICAL3	grey
MID1	grey
MIPEP	grey
MKNK1	grey
MLH3	grey
MLLT10	grey
MMS19	grey
MOG	blue
MOK	grey
MON2	grey
MPC1	grey
MPDZ	grey
MPHOSPH8	grey
MPP7	grey
MPRIP	grey
MRPL1	grey
MRPS31	grey
MRS2	grey
MSH2	grey
MSH3	grey
MTMR1	grey
MTMR12	grey
MTOR	grey
MTRR	blue
MTSS1	grey
MTUS1	blue
MTUS2	brown
MYCBP2	yellow
MYEF2	grey
MYH9	grey
MYO16	yellow
MYO6	blue
MYO9A	brown
MYO9B	blue
N4BP1	grey
NAA16	grey
NAA25	grey
NAA35	grey
NAALAD2	grey
NAALADL2	blue
NARF	grey
NAV1	blue
NAV2	grey
NAV3	brown
NBAS	grey
NBEA	brown
NBEAL1	grey
NBPF1	blue
NBPF15	blue
NCAM1	blue
NCKAP5	blue
NCOA1	green
NCOA3	yellow
NCOA6	blue
NCOA7	blue
NCOR2	blue
NCR3LG1	grey
NDFIP2	pink
NDRG1	blue
NDRG2	blue
NDST3	brown
NDUFA10	grey
NDUFAF2	grey
NEBL	yellow
NEGR1	brown
NEIL1	grey
NEK1	grey
NEK11	grey
NEK4	grey
NELL1	brown
NELL2	brown
NENF	blue
NEO1	blue
NETO1	brown
NF1	brown
NFASC	blue
NFIB	grey
NGEF	pink
NHLRC3	blue
NHS	green
NIN	brown
NIPAL3	blue
NKTR	grey
NLGN2	grey
NLGN4X	grey
NLN	grey
NMNAT2	brown
NNT	grey
NOL10	grey
NOL4	grey
NPAT	grey
NPHP4	brown
NR3C1	brown
NRCAM	brown
NRDE2	blue
NRG1	brown
NRG2	grey
NRG3	brown
NRIP3	green
NRXN1	brown
NSD1	grey
NUBPL	blue
NUMB	grey
NUP133	grey
NUP153	grey
NUP98	grey
NXPE3	blue
NYAP2	yellow
OBSL1	grey
ODF2L	brown
OLFM3	brown
OLIG1	blue
OR2L13	grey
ORC3	grey
OSBP2	yellow
OSBPL10	grey
OSBPL3	grey
OSBPL6	brown
OTUD3	grey
OTUD4	grey
OTUD7A	brown
OXR1	green
PACS2	blue
PAM	yellow
PAPOLA	grey
PAPSS2	yellow
PARD3	blue
PARD3B	blue
PARM1	yellow
PCCA	grey
PCDH11X	brown
PCDH7	brown
PCDH9	blue
PCLO	brown
PCM1	grey
PCNT	brown
PCSK6	blue
PDCD4	grey
PDCD6IP	grey
PDE1C	blue
PDE3B	grey
PDE4B	blue
PDE4D	brown
PDE4DIP	grey
PDE5A	brown
PDE7A	grey
PDE8A	blue
PDHX	grey
PDPR	grey
PDS5B	brown
PDXDC1	grey
PDZD2	grey
PDZD8	grey
PEAK1	blue
PEX1	blue
PEX3	grey
PEX5	grey
PFKFB2	red
PGBD5	grey
PHACTR2	yellow
PHACTR3	blue
PHC2	grey
PHC3	grey
PHF20	grey
PHF21A	grey
PHF3	grey
PHKB	grey
PHLDB1	blue
PHLPP1	blue
PHLPP2	grey
PHTF1	grey
PHTF2	grey
PI4KA	grey
PIBF1	grey
PIEZO2	blue
PIGN	grey
PIGZ	grey
PIK3C2A	grey
PIK3CA	grey
PIKFYVE	grey
PIP5K1B	green
PIP5K1C	grey
PITPNM2	grey
PKD1	brown
PKD2	grey
PKN2	black
PKNOX2	yellow
PKP4	blue
PLA2R1	grey
PLCB1	brown
PLCB4	brown
PLCH1	yellow
PLCL1	blue
PLCL2	brown
PLEC	grey
PLEKHA5	brown
PLEKHA8	grey
PLEKHH1	blue
PLEKHH2	yellow
PLEKHM3	grey
PLXDC2	black
PLXNA2	brown
PLXNA4	yellow
PMP22	blue
PMS1	grey
PNISR	brown
PNMA3	grey
POLK	blue
POLN	brown
POLQ	grey
POLR2J3	grey
POLR3A	grey
POM121	grey
POM121C	grey
POMT1	grey
POT1	grey
PPA2	grey
PPARGC1B	grey
PPFIA1	grey
PPFIA4	grey
PPFIBP1	grey
PPHLN1	grey
PPIP5K2	green
PPM1B	grey
PPP1R12A	pink
PPP1R12B	blue
PPP1R16B	blue
PPP1R21	grey
PPP1R9A	grey
PPP2R3A	blue
PPP2R5E	grey
PPP4R1	grey
PPP6R2	grey
PPP6R3	grey
PRDM2	grey
PREX1	blue
PREX2	blue
PRKAR2A	grey
PRKCA	grey
PRKD3	grey
PRKDC	grey
PRKG1	yellow
PRMT2	blue
PRMT7	grey
PRMT8	yellow
PRPF38B	blue
PRPS2	red
PRR14L	grey
PRRC2C	grey
PRUNE2	blue
PSD3	blue
PSME4	grey
PTBP3	grey
PTK2	blue
PTK2B	yellow
PTPN1	grey
PTPN12	grey
PTPN14	red
PTPN4	brown
PTPRB	brown
PTPRD	yellow
PTPRE	grey
PTPRF	blue
PTPRG	brown
PTPRJ	blue
PTPRK	red
PTPRN2	brown
PTPRO	yellow
PTPRR	brown
PTPRS	grey
PTPRT	yellow
PUM1	grey
PUM2	grey
PURG	grey
PUS7L	grey
PWP1	grey
PWWP2A	blue
PXDNL	green
PXK	blue
QDPR	blue
R3HDM1	brown
RAB15	grey
RAB24	grey
RAB3GAP2	grey
RAB40B	blue
RABEP1	grey
RABGAP1L	brown
RABL2A	grey
RAD50	grey
RAD51B	blue
RAI1	grey
RALGAPA2	grey
RALGAPB	grey
RALGPS1	grey
RANBP9	grey
RAP1GAP	grey
RAPGEF3	blue
RAPGEF5	brown
RARS2	grey
RASA2	brown
RASAL2	brown
RASGRF1	red
RASGRF2	green
RASGRP1	grey
RB1	grey
RBBP6	grey
RBFOX1	brown
RBL2	grey
RBM6	grey
RBMS3	green
RBMX	grey
RC3H1	grey
RECK	grey
REEP2	grey
RERE	grey
RET	yellow
REV1	grey
REV3L	green
RFTN1	pink
RFTN2	blue
RFX3	grey
RFX7	grey
RGS6	brown
RHBDL3	yellow
RHOBTB3	grey
RHOT2	grey
RIC3	grey
RIC8B	grey
RICTOR	grey
RIMBP2	grey
RIMS1	brown
RIMS2	yellow
RIN2	blue
RIOK3	grey
RIT2	grey
RLF	grey
RNF115	grey
RNF13	blue
RNF130	blue
RNF157	grey
RNF165	grey
RNF180	grey
RNGTT	grey
ROBO1	green
ROCK1	grey
ROCK2	brown
ROGDI	blue
RPGRIP1L	grey
RPRD2	grey
RPS6KA3	grey
RPS6KA5	blue
RPS6KC1	brown
RRP15	grey
RSF1	grey
RSPO2	grey
RUSC2	grey
RYK	grey
RYR2	brown
RYR3	grey
SACS	grey
SAMD5	grey
SASH1	blue
SATB1	grey
SBF2	brown
SCAF11	grey
SCAF8	grey
SCAP	grey
SCD	blue
SCFD1	grey
SCFD2	grey
SCLT1	brown
SCMH1	brown
SCN2A	brown
SCN3A	brown
SCN8A	brown
SCN9A	grey
SCYL2	grey
SDK1	green
SEC16A	grey
SEC31B	grey
SEC61A2	grey
SEC63	grey
SECISBP2	grey
SECISBP2L	blue
SEMA3B	blue
SEMA4F	grey
SEMA6A	blue
SEMA7A	grey
SENP5	grey
SENP6	grey
SENP7	grey
SERTAD2	grey
SESN1	grey
SETBP1	brown
SETD2	grey
SETD5	grey
SETD7	grey
SF1	blue
SFI1	grey
SFMBT2	black
SFSWAP	grey
SGCD	grey
SGIP1	brown
SGSM2	grey
SH3RF3	grey
SH3TC2	blue
SHANK2	brown
SHANK3	grey
SHC3	grey
SHISA9	green
SHPRH	grey
SIDT1	grey
SIL1	grey
SIPA1L1	brown
SIPA1L2	grey
SIRT5	grey
SLAIN1	blue
SLC11A2	grey
SLC12A2	blue
SLC12A5	yellow
SLC12A8	brown
SLC1A3	blue
SLC20A2	blue
SLC24A4	grey
SLC25A12	grey
SLC25A27	red
SLC25A32	grey
SLC25A40	grey
SLC29A1	grey
SLC30A3	red
SLC35F1	brown
SLC36A1	brown
SLC38A6	grey
SLC38A9	blue
SLC44A1	blue
SLC44A5	yellow
SLC4A7	black
SLC5A4	grey
SLC7A14	blue
SLC7A6	grey
SLC8A1	brown
SLC8A2	grey
SLC8A3	grey
SLC9A9	black
SLCO1A2	blue
SLCO3A1	blue
SLIT2	green
SLIT3	brown
SMAP1	grey
SMARCA2	grey
SMARCA4	grey
SMARCE1	grey
SMC5	grey
SMC6	grey
SMG1	grey
SMG6	grey
SMG7	grey
SMPD3	yellow
SMYD2	red
SNAP91	brown
SNAPC3	grey
SNPH	grey
SNTG1	yellow
SNX1	blue
SNX14	grey
SNX25	grey
SNX29	blue
SNX9	grey
SOBP	brown
SON	red
SORBS1	brown
SORBS2	brown
SORCS1	yellow
SORCS3	grey
SORL1	yellow
SORT1	blue
SPAG1	grey
SPAG16	grey
SPATA13	blue
SPATA5	grey
SPECC1	grey
SPEN	grey
SPG11	grey
SPG7	grey
SPHKAP	red
SPOCK1	yellow
SPOCK3	blue
SPON1	yellow
SPOPL	grey
SPP1	blue
SPTBN2	grey
SRCIN1	blue
SREBF2	blue
SREK1IP1	grey
SRFBP1	grey
SRGAP1	blue
SRGAP2	black
SRRM1	grey
SRRM2	grey
SRRM4	brown
SSH2	blue
ST3GAL5	grey
ST3GAL6	grey
ST6GAL2	yellow
ST7L	grey
ST8SIA4	yellow
STARD13	blue
STAT2	blue
STAU2	brown
STIM1	grey
STIM2	grey
STK39	blue
STOX2	yellow
STRBP	yellow
STRC	brown
STRN	blue
STX10	grey
STX16	blue
STX17	grey
STXBP5L	brown
SUGP2	brown
SUPV3L1	grey
SUSD4	brown
SV2B	pink
SVOP	grey
SYCP2	grey
SYN2	green
SYN3	brown
SYNE1	brown
SYNJ2	blue
SYNPO2	brown
SYNRG	grey
SYP	yellow
SYT14	brown
SYT16	brown
SYT7	brown
TACC2	grey
TADA1	yellow
TAF11	grey
TAF1D	grey
TAF2	grey
TAF3	grey
TAF4B	grey
TAPT1	grey
TARBP1	brown
TATDN1	grey
TBC1D12	blue
TBC1D15	grey
TBC1D22A	black
TBC1D23	grey
TBC1D4	grey
TBC1D5	grey
TBC1D8	grey
TBCD	grey
TBCK	grey
TBK1	grey
TCERG1	brown
TCF12	blue
TCTEX1D2	grey
TDG	grey
TENM1	green
TENM2	yellow
TENM3	brown
TENM4	brown
TESPA1	pink
TET3	grey
TEX2	grey
TF	blue
TFDP2	grey
THADA	grey
THEMIS	pink
THOC2	grey
THSD7A	red
TIA1	grey
TIAM1	grey
TJP1	blue
TLE2	grey
TLN2	grey
TM7SF3	grey
TMCO3	grey
TMED8	grey
TMEM108	green
TMEM131	grey
TMEM132B	brown
TMEM132D	brown
TMEM135	grey
TMEM144	blue
TMEM151B	grey
TMEM232	brown
TMEM67	grey
TMEM8B	grey
TMOD1	grey
TMTC2	blue
TNIK	grey
TNKS2	grey
TNRC6A	brown
TNRC6C	grey
TOM1L2	blue
TP53BP1	grey
TPP2	grey
TRA2B	grey
TRAF3IP1	grey
TRAF5	yellow
TRAK1	grey
TRANK1	grey
TRERF1	grey
TRIM2	blue
TRIM33	grey
TRIM9	brown
TRIO	brown
TRIP11	grey
TRMT11	grey
TRO	grey
TRPC3	yellow
TRPC4AP	blue
TRPM2	brown
TRPM7	grey
TRRAP	grey
TSC22D2	grey
TSC22D4	blue
TSHZ1	grey
TSHZ3	brown
TSTD2	grey
TTBK2	grey
TTC13	grey
TTC14	grey
TTC21B	grey
TTC28	grey
TTC3	brown
TTC37	grey
TTC39B	grey
TTC7B	grey
TTLL11	blue
TTLL5	grey
TTLL7	blue
TTN	grey
TTYH2	blue
TUBGCP5	grey
TULP4	blue
TXNDC16	grey
UBAC1	grey
UBAC2	grey
UBAP2	grey
UBE2E1	grey
UBE2O	grey
UBE3C	grey
UBE4B	grey
UBN2	grey
UBP1	grey
UBR1	grey
UBR2	grey
UBR4	grey
UGGT1	grey
UGGT2	grey
UHRF1BP1L	grey
UHRF2	grey
UIMC1	grey
ULK1	grey
ULK4	grey
UNC13A	brown
UNC13B	brown
UNC13C	yellow
UNC5C	blue
UNC80	brown
UPF2	grey
UPF3A	grey
UPP1	grey
URGCP	grey
URI1	blue
USP24	grey
USP28	grey
USP31	blue
USP32	blue
USP34	grey
USP4	grey
USP45	grey
USP47	grey
USP53	red
USP54	blue
USP8	grey
UST	grey
UTRN	grey
UVRAG	blue
VAV3	yellow
VEZT	grey
VPS13A	brown
VPS13B	grey
VPS13C	green
VPS13D	grey
VPS39	grey
VPS41	grey
VPS45	grey
VPS53	grey
VPS8	grey
VPS9D1	grey
VWA8	brown
VWC2	green
WDFY1	grey
WDFY2	blue
WDFY3	grey
WDPCP	brown
WDR12	grey
WDR17	brown
WDR19	grey
WDR27	grey
WDR33	grey
WDR59	blue
WDR60	grey
WDR70	grey
WDSUB1	grey
WIPF3	grey
WNK1	grey
WNK2	brown
WRN	grey
WWC2	grey
WWC3	grey
WWOX	blue
XPO4	grey
XRN1	grey
XRN2	grey
XRRA1	blue
YEATS2	grey
YLPM1	grey
YME1L1	grey
YTHDC1	grey
YTHDC2	grey
ZBED5	grey
ZBTB1	grey
ZBTB38	grey
ZBTB4	grey
ZBTB43	grey
ZBTB44	grey
ZC3H13	grey
ZC3H7A	grey
ZC3H8	grey
ZDBF2	grey
ZDHHC11	grey
ZDHHC13	grey
ZDHHC14	grey
ZDHHC2	grey
ZDHHC20	blue
ZDHHC21	brown
ZEB1	grey
ZEB2	blue
ZFC3H1	grey
ZFPM2	brown
ZFYVE16	blue
ZFYVE27	grey
ZFYVE28	brown
ZFYVE9	grey
ZHX2	blue
ZKSCAN1	blue
ZMYM5	grey
ZNF138	grey
ZNF195	grey
ZNF207	grey
ZNF251	grey
ZNF273	grey
ZNF277	grey
ZNF280D	blue
ZNF292	grey
ZNF331	grey
ZNF33A	grey
ZNF365	pink
ZNF407	grey
ZNF493	grey
ZNF510	grey
ZNF518A	grey
ZNF519	grey
ZNF532	blue
ZNF536	blue
ZNF540	grey
ZNF609	blue
ZNF638	grey
ZNF644	grey
ZNF704	blue
ZNF718	grey
ZNF780B	grey
ZNF782	grey
ZNF804A	green
ZNF804B	grey
ZNF83	blue
ZNF91	grey
ZNHIT6	grey
ZNRF1	grey
ZRANB2	brown
ZSWIM6	blue
ZZEF1	grey
AAGAB	grey
ABCA9	grey
ABCC5	grey
ABCD3	grey
ABI1	grey
ABI2	grey
ABLIM2	brown
ACACA	grey
ACADVL	grey
ACAP3	grey
ACBD6	grey
ACER3	blue
ACSL4	grey
ACTN4	grey
ACTR3B	grey
ACVR1B	grey
ACVR1C	grey
ACVR2A	grey
ACYP2	grey
ADAM10	blue
ADAM11	brown
ADD1	blue
ADD2	grey
ADD3	blue
ADK	grey
ADNP	grey
AEBP2	grey
AFF4	grey
AGBL4	brown
AGK	grey
AGPAT4	blue
AGPAT5	grey
AGPS	grey
AGTPBP1	blue
AHCYL2	blue
AIG1	grey
AJAP1	grey
AK5	grey
AKAP10	grey
AKAP7	grey
AKT3	brown
AMMECR1	grey
AMOTL1	grey
ANAPC10	grey
ANAPC16	grey
ANAPC4	grey
ANAPC5	blue
ANKFY1	grey
ANKRD13C	grey
ANKRD17	yellow
ANKRD28	blue
ANKRD29	grey
ANKRD42	grey
ANKS1A	grey
ANLN	blue
ANP32A	grey
ANTXR1	grey
AP1G1	grey
AP2A2	grey
AP2B1	grey
AP3B2	grey
APBA1	grey
APBB2	blue
APIP	grey
APOOL	grey
APP	brown
APPBP2	grey
AQR	grey
ARFGEF1	grey
ARFIP1	grey
ARGLU1	blue
ARHGAP20	green
ARHGAP24	black
ARHGAP26	brown
ARHGAP32	brown
ARHGAP44	brown
ARHGEF12	yellow
ARHGEF2	blue
ARHGEF7	brown
ARHGEF9	grey
ARID2	grey
ARID5B	grey
ARL15	grey
ARL6	grey
ARMC2	grey
ARNT2	grey
ART3	pink
ASCC3	grey
ASH1L	grey
ASIC2	brown
ASXL3	grey
ATAD2B	grey
ATAD5	grey
ATE1	grey
ATF6B	grey
ATF7IP2	grey
ATG10	grey
ATG16L1	grey
ATG5	grey
ATP13A3	grey
ATP1A3	grey
ATP2B1	pink
ATP2C1	grey
ATP6AP1L	grey
ATPAF1	grey
ATRNL1	brown
AUH	grey
AUP1	blue
B2M	blue
B3GALNT2	grey
B3GALT1	green
B3GAT1	blue
BACE1	blue
BAIAP2	blue
BAZ1B	grey
BBIP1	grey
BCAS1	blue
BCL2	grey
BDH1	grey
BEND6	grey
BICD1	brown
BLZF1	grey
BMP8A	yellow
BMPER	brown
BMS1	grey
BPTF	grey
BRCC3	grey
BRWD3	grey
BSDC1	grey
BTBD7	grey
BTBD9	brown
BZW2	grey
C11orf49	grey
C11orf87	yellow
C12orf76	blue
C1orf122	blue
C1orf21	grey
C1orf61	blue
C20orf194	grey
C2orf88	grey
C6orf89	grey
CA10	grey
CA2	blue
CAAP1	grey
CAB39L	grey
CABP1	brown
CACNA1D	brown
CACNA2D3	brown
CACNG2	grey
CACNG3	pink
CACUL1	grey
CADM2	brown
CADPS	brown
CALN1	grey
CAMK2A	grey
CAMKK1	pink
CAMKMT	blue
CAPN3	blue
CAPN6	blue
CARNS1	blue
CASC4	grey
CASK	grey
CBL	grey
CBWD5	grey
CCAR1	grey
CCDC14	grey
CCDC174	grey
CCDC30	brown
CCDC6	grey
CCDC84	grey
CCDC85A	yellow
CCDC92	grey
CCNB1IP1	grey
CCNL1	grey
CCNT2	grey
CCNY	blue
CD81	blue
CDC16	blue
CDC27	grey
CDC40	grey
CDC42BPA	brown
CDC42SE2	blue
CDC73	grey
CDH10	grey
CDH18	yellow
CDH7	green
CDK14	brown
CDK19	blue
CDK6	blue
CDK8	grey
CDON	grey
CDYL2	grey
CEBPB	grey
CELF1	grey
CELF2	brown
CELF4	brown
CELF5	brown
CEP112	brown
CEP57	grey
CEP57L1	grey
CEP97	grey
CERS6	brown
CFDP1	grey
CHCHD3	grey
CHD5	brown
CHIC1	grey
CHIC2	grey
CHN2	blue
CHPT1	grey
CHRD	grey
CHSY3	brown
CIRBP	blue
CLASP1	grey
CLDN11	blue
CLDND1	blue
CLINT1	grey
CLK1	blue
CLK4	grey
CLMP	brown
CLVS1	grey
CLVS2	grey
CMC1	grey
CMC2	grey
CMIP	grey
CMTM4	grey
CNIH3	grey
CNKSR2	yellow
CNOT6L	grey
CNTN1	brown
CNTN4	green
COA1	grey
COL19A1	grey
COMMD10	grey
COPB1	grey
COQ9	grey
CORO1C	grey
CORO2B	grey
CPLX1	grey
CPLX2	pink
CPNE3	grey
CPNE4	yellow
CPNE8	grey
CPSF6	grey
CREB1	grey
CREB5	blue
CREBZF	grey
CRLF3	grey
CRY1	grey
CRYAB	blue
CSGALNACT2	grey
CSMD3	brown
CSNK1A1	grey
CSNK1G1	grey
CSNK1G3	grey
CSNK2A1	grey
CSRNP2	grey
CSTF3	grey
CTDSPL2	blue
CTNNA1	grey
CTNNA2	blue
CTNNAL1	grey
CTNNB1	grey
CTTN	grey
CUL1	grey
CUL4A	grey
CUL5	grey
CXADR	grey
CXXC4	grey
CYB561	grey
CYB5R4	grey
CYP46A1	grey
CYP4X1	grey
CYTH3	grey
DAAM1	grey
DAB1	green
DBT	grey
DCAF10	grey
DCAF5	grey
DCAF7	grey
DCC	grey
DCLK1	brown
DCTN4	grey
DCUN1D1	grey
DCUN1D2	grey
DCUN1D4	grey
DCX	grey
DDAH1	pink
DDX17	blue
DDX27	grey
DDX46	grey
DDX50	grey
DECR1	grey
DEF8	grey
DENND1A	grey
DENND4A	grey
DGKD	green
DGKG	grey
DHX29	grey
DHX30	grey
DIAPH2	black
DIP2C	grey
DLGAP3	grey
DLGAP4	grey
DNAJC1	grey
DNAJC10	grey
DNAJC18	grey
DNAJC2	grey
DNAJC3	grey
DNM1L	grey
DNM3	blue
DNMT1	grey
DOCK1	blue
DOCK7	grey
DOK5	grey
DPP6	green
DPY19L2	grey
DTNA	brown
DTNB	blue
DTWD2	grey
DYNC1I1	brown
DYNC1I2	grey
DYNC2LI1	grey
DYNLT1	grey
DYRK1A	grey
DZIP3	pink
EDIL3	blue
EED	grey
EFNA5	brown
EFR3B	green
EIF2B5	grey
EIF5B	grey
ELAVL2	green
ELMO1	blue
ELMOD1	yellow
ELOVL6	grey
ELP2	grey
ELP4	grey
EMB	brown
EMC2	grey
EML4	grey
ENC1	pink
ENOX1	green
ENPP2	blue
EPC2	grey
EPHA4	yellow
EPN2	blue
ERBB4	green
ERCC1	grey
ERCC8	grey
ERICH1	grey
ERMN	blue
ERP44	grey
ETFDH	grey
ETNK1	grey
ETV6	grey
EVI5	grey
EVL	grey
EWSR1	grey
EXOC1	grey
EXOC5	grey
EXT1	brown
EXT2	grey
EXTL3	grey
EYA3	grey
EYA4	yellow
EZH1	blue
FAAH2	brown
FAM102B	grey
FAM110B	green
FAM117B	grey
FAM120A	grey
FAM133B	grey
FAM135A	grey
FAM135B	green
FAM13C	blue
FAM168A	grey
FAM172A	brown
FAM189A1	yellow
FAM20B	grey
FAM219B	grey
FAM49B	grey
FAM78B	yellow
FAM81A	grey
FANCL	blue
FAR1	grey
FAR2	grey
FASTKD2	grey
FBXL2	grey
FBXL20	grey
FBXL5	grey
FBXO28	grey
FBXO32	grey
FBXO33	grey
FBXW11	grey
FBXW2	grey
FBXW7	brown
FCHO2	grey
FGF12	green
FGF13	green
FGF14	brown
FGF9	grey
FGFR1OP	grey
FGFR2	blue
FHIT	blue
FHL2	pink
FIG4	grey
FIP1L1	grey
FNBP1	blue
FNBP1L	grey
FNDC3B	yellow
FOCAD	brown
FOXN3	black
FOXP1	yellow
FOXP2	brown
FRMPD4	brown
FRS2	grey
FTO	grey
FUBP1	grey
FUBP3	grey
FUS	grey
FUT8	blue
FUT9	grey
FXR1	grey
FYN	blue
FZD3	pink
G2E3	grey
GABBR2	brown
GABRA1	yellow
GABRA2	pink
GABRA4	red
GABRA5	grey
GABRB1	grey
GABRB2	yellow
GABRB3	brown
GABRG3	yellow
GAD1	green
GALK2	grey
GALNT1	grey
GALNT13	grey
GALNT7	grey
GAS2	green
GATAD1	blue
GDPD1	grey
GFOD1	grey
[truncated: 941 more rows]

## Sheet: Mutated_TG_genes
geneID	moduleColor
AADAT	darkseagreen4
ABCA3	turquoise
ABCA8	orangered4
ABCB10	salmon4
ABCD4	yellow
ABCF1	darkgreen
ABCF3	saddlebrown
ABLIM1	orange
ABLIM3	orangered4
ABTB1	darkturquoise
ACAA1	grey60
ACADM	darkmagenta
ACADS	orangered4
ACADSB	palevioletred3
ACAP3	yellow
ACO2	turquoise
ACTR5	yellow
ADCK5	yellow
AFAP1L2	pink
AGA	brown4
AGAP1	darkturquoise
AGAP3	honeydew1
AGGF1	mediumpurple3
AGL	darkslateblue
AGPAT3	ivory
AHCY	plum2
AKAP11	green
AKAP8	salmon
AKIP1	brown4
ALDH4A1	turquoise
ALDH5A1	antiquewhite4
ALG11	navajowhite2
ALG8	lightgreen
ALS2	palevioletred3
AMOT	orange
ANGEL1	thistle2
ANKIB1	darkslateblue
ANKLE2	salmon
ANKRD11	yellow
ANKRD12	black
ANKRD40	green
ANKRD6	darkorange
ANO10	turquoise
ANO8	honeydew1
AP3D1	floralwhite
AP4B1	pink
APC2	turquoise
APLF	darkslateblue
APOBEC3F	yellow
APPL2	pink
ARFGAP1	yellow
ARHGAP22	orange
ARHGEF18	yellow
ARIH2	salmon
ARMC5	saddlebrown
ARMCX2	darkgreen
ARSK	green
ASB3	green
ASB8	mediumorchid
ASH2L	lightpink4
ASPH	darkmagenta
ATAT1	yellow
ATE1	green
ATF7IP	pink
ATG13	sienna3
ATG2B	magenta
ATG4B	salmon
ATP13A2	turquoise
ATP2B4	black
ATP6AP2	darkmagenta
ATP7A	green
ATP8B2	salmon
ATRN	orange
ATXN2	honeydew1
AZIN1	black
B4GALT7	grey60
BAHD1	magenta
BANK1	mediumorchid
BCAR3	pink
BCKDHB	palevioletred3
BIN1	pink
BIRC6	salmon4
BMPR2	mediumpurple3
BRD2	floralwhite
BRD7	grey60
BRD8	salmon
BRSK2	turquoise
BTBD3	orangered4
BTBD7	darkseagreen4
BVES	darkorange
C12orf4	purple
C15orf41	orangered4
C16orf58	floralwhite
C17orf80	green
C19orf44	floralwhite
C1orf35	grey60
C20orf96	darkturquoise
C2CD2L	turquoise
C2orf49	black
C3orf33	green
C7orf26	yellow
C7orf31	pink
C8orf76	plum2
CABYR	turquoise
CALCOCO1	midnightblue
CAMK1D	turquoise
CAMK2G	turquoise
CAMKK2	midnightblue
CAMSAP1	darkorange
CAPN2	palevioletred3
CAPNS1	turquoise
CARS2	grey60
CBFA2T2	thistle2
CBR4	green
CCDC125	yellow
CCDC127	sienna3
CCDC34	skyblue3
CCDC89	skyblue3
CCDC91	darkmagenta
CCZ1B	grey60
CD276	midnightblue
CD2AP	green
CDH4	turquoise
CDK5RAP2	grey60
CDRT1	pink
CENPB	grey60
CENPJ	darkseagreen4
CENPT	honeydew1
CEP170	green
CEP250	yellow
CEP63	black
CEP68	orange
CEP89	yellow
CERK	turquoise
CERS5	grey60
CHAMP1	purple
CHD1L	magenta
CHD6	palevioletred3
CHD9	salmon4
CHKA	pink
CHM	green
CHPF2	floralwhite
CHTOP	darkgreen
CIZ1	yellow
CLEC16A	yellow
CLIP2	lavenderblush3
CLIP3	turquoise
CLPB	saddlebrown
CLSTN1	turquoise
CLSTN3	ivory
CMPK1	darkmagenta
CNOT1	magenta
CNOT10	magenta
CNTROB	yellow
COG4	white
COG6	green
COQ7	brown4
CPEB1	turquoise
CPPED1	violet
CPT1A	lavenderblush3
CRMP1	turquoise
CRNKL1	grey60
CRYZL1	green
CSNK1D	darkgreen
CSPP1	purple
CTBP2	magenta
CTDSPL	brown4
CTSA	magenta
CTSZ	coral1
CYB5R3	turquoise
CYFIP1	darkseagreen4
CYP2U1	green
CYP4V2	pink
CYP7B1	pink
DAG1	pink
DARS2	coral1
DBN1	lavenderblush3
DBT	black
DCAF11	sienna3
DCAF12L1	orange
DCAF13	lightgreen
DCAF8	thistle2
DCBLD2	darkslateblue
DCLRE1A	skyblue3
DCP1B	grey60
DDHD1	purple
DEF8	saddlebrown
DEGS1	darkmagenta
DFFA	ivory
DGAT1	yellow
DGCR8	yellow
DGKE	purple
DGKZ	saddlebrown
DHFR	darkseagreen4
DHX16	salmon
DHX35	thistle2
DHX40	black
DIP2A	yellow
DIS3L	green
DIXDC1	skyblue3
DLST	ivory
DMWD	yellow
DMXL1	green
DNAAF2	lightgreen
DNAJA4	darkgreen
DOCK10	brown4
DOCK9	antiquewhite4
DST	orangered4
DSTYK	darkorange
DUSP18	yellow
E2F3	plum2
EDEM2	magenta
EEA1	black
EGLN1	black
EGLN2	saddlebrown
EHBP1	lightpink4
EHHADH	darkorange
EIF2AK1	green
EIF3A	darkgreen
EIF4G3	ivory
EIF5	purple
ELAC2	turquoise
ELMOD3	yellow
EME2	yellow
EPB41L1	turquoise
EPB41L5	salmon4
EPHX1	white
EPS15	mediumpurple3
ERCC4	purple
ERCC6	thistle2
ERCC6L2	darkslateblue
ERGIC1	midnightblue
ERMAP	skyblue3
ERMP1	mediumorchid
ESF1	lightgreen
ESYT1	turquoise
ETV5	ivory
EVI5	antiquewhite4
EXOC4	violet
EXOC6B	orange
EXOC7	white
EXOSC2	magenta
EXOSC6	darkorange
FAM120C	darkseagreen4
FAM13B	green
FAM149B1	darkslateblue
FAM161A	black
FAM185A	skyblue3
FAM193A	yellow
FAM83F	orangered4
FAM8A1	black
FAM98B	black
FANK1	saddlebrown
FBXL17	skyblue3
FBXL19	floralwhite
FBXL4	skyblue3
FBXO10	honeydew1
FBXO15	orange
FBXO41	turquoise
FBXO44	turquoise
FCHSD1	honeydew1
FHOD3	lightpink4
FICD	magenta
FKBP15	coral1
FKBP9	darkturquoise
FLII	grey60
FMO5	antiquewhite4
FN3K	darkturquoise
FNIP2	purple
FOXN3	navajowhite2
FOXRED2	darkturquoise
FRMD3	orangered4
FRYL	antiquewhite4
FTSJ3	magenta
FXR2	turquoise
GAB4	darkturquoise
GABPB2	yellow
GAL3ST2	ivory
GANAB	magenta
GARNL3	turquoise
GAS8	magenta
GATC	purple
GBA	white
GBA2	honeydew1
GGA1	yellow
GGA3	salmon
GIGYF2	purple
GIPC1	white
GLB1L2	lavenderblush3
GLCCI1	skyblue3
GLI3	darkseagreen4
GLS	purple
GNAI2	grey60
GNPTAB	salmon4
GOLGA2	thistle2
GOLGA3	salmon
GOLGB1	green
GPATCH1	pink
GPI	turquoise
GPLD1	orange
GPR107	darkorange
GPR161	turquoise
GPR63	sienna3
GPR75	ivory
GPRIN2	turquoise
GRIK3	orangered4
GRK4	darkturquoise
GTF2E1	green
GTF2H1	black
GTF2H2C	magenta
GTF2I	darkorange
HAGH	turquoise
HARS2	pink
HEATR5A	green
HEATR5B	mediumorchid
HECW1	violet
HERC1	mediumorchid
HERC2	honeydew1
HERPUD2	pink
HHAT	lightpink4
HIBADH	skyblue3
HINFP	yellow
HLTF	skyblue3
HPS1	salmon
HPS4	thistle2
HS1BP3	white
HSPA4	plum2
HSPA4L	plum2
IBA57	midnightblue
ICA1L	navajowhite2
IFT140	floralwhite
IFT27	white
IGF1R	navajowhite2
IKBKG	floralwhite
IKZF4	salmon
INCA1	darkturquoise
INTS4	pink
INVS	salmon
IPO8	purple
IPP	palevioletred3
IST1	salmon
ITGA2	pink
ITPR3	yellow
JAK1	mediumpurple3
JRK	yellow
KANSL1L	salmon
KAT6B	brown4
KATNAL1	green
KBTBD4	sienna3
KCNB1	turquoise
KCNIP3	turquoise
KCNT1	lavenderblush3
KCTD1	orangered4
KDM3B	pink
KHK	turquoise
KHSRP	salmon
KIAA0232	green
KIAA0513	turquoise
KIAA0556	yellow
KIAA0825	purple
KIAA0895L	saddlebrown
KIAA0930	orangered4
KIAA1109	darkslateblue
KIAA1143	black
KIAA1522	turquoise
KIF16B	brown4
KIF1A	turquoise
KIF5A	turquoise
KIF5B	black
KLC2	turquoise
KLC4	darkturquoise
KLHL28	black
KLHL32	skyblue3
KLHL35	turquoise
KLLN	palevioletred3
KNDC1	turquoise
KREMEN1	ivory
KTN1	lightgreen
L3MBTL2	midnightblue
LARS2	mediumorchid
LDHD	turquoise
LETMD1	palevioletred3
LIX1L	salmon4
LLGL1	thistle2
LMLN	darkorange
LMNB2	darkgreen
LNPEP	green
LONP1	saddlebrown
LRBA	skyblue3
LRP12	mediumpurple3
LRP3	turquoise
LRRC37A3	pink
LRRC4	orangered4
LRRC40	mediumpurple3
LRRC47	sienna3
LRRC4B	turquoise
LRTOMT	yellow
LSM11	orange
LURAP1	thistle2
LUZP1	orange
LZTR1	floralwhite
MACF1	midnightblue
MADD	lavenderblush3
MAGEE1	turquoise
MAGI1	lightpink4
MAMSTR	palevioletred3
MAN1A2	purple
MAN1B1	orangered4
MANSC1	skyblue3
MAP2	brown4
MAP3K1	darkslateblue
MAP3K10	saddlebrown
MAP3K9	turquoise
MAP6	turquoise
MAP7D1	lavenderblush3
MAPK6	black
MAPKAP1	saddlebrown
MAPT	turquoise
2001-03-01	skyblue3
MATR3	lightgreen
MAU2	yellow
MCM3AP	yellow
MCM8	salmon
MDM1	salmon4
ME3	orange
MEF2A	navajowhite2
MEGF8	orangered4
METTL17	yellow
METTL24	navajowhite2
MFN1	black
MFSD3	turquoise
MGAT4B	floralwhite
MGRN1	salmon
MIA3	magenta
MICAL3	thistle2
MID2	skyblue3
MLLT10	darkslateblue
MPHOSPH8	salmon
MPND	white
MRPL10	sienna3
MSH2	skyblue3
MSH3	darkmagenta
MSH6	coral1
MTDH	purple
MTF1	magenta
MTHFSD	yellow
MTOR	honeydew1
MTTP	lightpink4
MUL1	violet
MYL5	grey60
MYO18A	honeydew1
MYO9A	green
NAALAD2	antiquewhite4
NAIF1	grey60
NCAPG2	palevioletred3
NCK1	lightgreen
NCOA4	darkmagenta
NCOR2	salmon
NDE1	yellow
NECAB3	turquoise
NEK4	salmon
NFRKB	yellow
NGFR	ivory
NICN1	darkturquoise
NIPAL3	turquoise
NIT1	sienna3
NKAPL	lightpink4
NKX3-1	darkgreen
NNT	green
NOP9	darkgreen
NOTCH1	yellow
NR2F6	grey60
NRIP1	purple
NSFL1C	sienna3
NSUN5	darkgreen
NUB1	magenta
NUCB1	darkgreen
NUP133	black
NUP155	purple
NUP62	magenta
NVL	pink
NXPE3	darkorange
OGFOD1	coral1
OPA1	mediumpurple3
OPTN	violet
OR51E2	sienna3
ORC4	black
OSBPL1A	lightpink4
OSBPL2	darkorange
OTUD7A	lavenderblush3
OXR1	lightpink4
P2RX4	grey60
P2RY2	darkturquoise
PAM	lightgreen
PAN2	yellow
PANK4	floralwhite
PAQR7	darkturquoise
PBX2	yellow
PCDH10	turquoise
PCDHB1	floralwhite
PCDHGA4	darkorange
PCDHGB5	darkorange
PCYOX1L	turquoise
PDHX	violet
PDK2	orange
PDXDC1	purple
PEG3	turquoise
PEX1	darkslateblue
PEX10	turquoise
PEX5	darkorange
PEX6	floralwhite
PGBD5	lightpink4
PGP	turquoise
PHC1	yellow
PHF7	thistle2
PHKB	skyblue3
PI4KA	turquoise
PIEZO2	turquoise
PIGN	purple
PIK3R2	darkturquoise
PIP5K1C	honeydew1
PITPNM2	lavenderblush3
PITRM1	saddlebrown
PKN2	salmon4
PKNOX2	darkturquoise
PLBD2	turquoise
PLCH1	brown4
PLEC	yellow
PLEKHA1	black
PLEKHG3	thistle2
PLK4	palevioletred3
PMEPA1	grey60
PMS2	darkorange
PNPLA2	yellow
POC5	palevioletred3
POFUT1	pink
POGK	pink
POLH	salmon
POLR2E	violet
POLR3B	mediumorchid
POLR3F	mediumpurple3
PPIP5K2	skyblue3
PPM1B	green
PPM1K	pink
PPP1R16B	white
PPP1R21	grey60
PPP1R26	darkturquoise
PPP1R9A	antiquewhite4
PPP2R3A	orange
PPP6R1	saddlebrown
PPP6R2	yellow
PRCC	white
PRDM2	purple
PRDM4	sienna3
PREB	saddlebrown
PRKAG1	sienna3
PRKCA	brown4
PRKDC	darkgreen
PRKRA	lightgreen
PRMT2	white
PRR14L	darkseagreen4
PRRC2B	magenta
PRRC2C	magenta
PSD3	orange
PSD4	darkseagreen4
PSMD2	violet
PSPH	grey60
PTPRF	lavenderblush3
PTPRN2	turquoise
QRSL1	purple
QSER1	salmon4
R3HDM1	honeydew1
RABEP1	mediumorchid
RABL2A	yellow
RAI14	palevioletred3
RALGAPB	mediumorchid
RAPGEF6	palevioletred3
RASAL2	purple
RBFA	darkturquoise
RBM11	lightpink4
RBM12	magenta
RBM19	yellow
RBM23	midnightblue
RDH13	floralwhite
REST	salmon4
RETSAT	orangered4
RFTN2	brown4
RFX1	floralwhite
RFX7	darkslateblue
RGP1	midnightblue
RGPD8	navajowhite2
RGS12	darkturquoise
RHOBTB2	turquoise
RHOT2	yellow
RNF111	purple
RNF168	green
RNF19B	darkgreen
RNF214	midnightblue
ROBO1	orange
ROGDI	violet
RPGRIP1L	magenta
RPN2	coral1
RPS6KB2	purple
RRP36	darkgreen
RUSC1	turquoise
SAMD10	lavenderblush3
SAP30L	grey60
SATB1	brown4
SBF1	yellow
SCAF1	honeydew1
SCAMP3	violet
SCAMP4	yellow
SCAP	honeydew1
SCAPER	black
SCN7A	green
SCN8A	turquoise
SCRN3	orange
SDF4	darkgreen
SDK2	darkturquoise
SDR39U1	saddlebrown
SEC24C	magenta
SEC31B	yellow
SEMA4F	turquoise
SEMA7A	turquoise
SERINC1	mediumpurple3
SETD1B	yellow
SFSWAP	yellow
SHARPIN	white
SIRT2	brown4
SIRT5	lightpink4
SIRT6	magenta
SKIDA1	orange
SLAIN2	black
SLC10A7	green
SLC11A2	magenta
SLC12A2	salmon4
SLC25A23	orangered4
SLC26A11	yellow
SLC27A4	turquoise
SLC2A6	turquoise
SLC33A1	magenta
SLC35B3	black
SLC35C1	saddlebrown
SLC37A4	brown4
SLC38A9	darkorange
SLC44A2	brown4
SLC46A3	grey60
SLC4A3	turquoise
SLC7A1	mediumorchid
SLCO3A1	yellow
SLFN12	darkseagreen4
SLFN13	magenta
SLIT1	honeydew1
SLX4	yellow
SMCR8	midnightblue
SMG5	floralwhite
SMG7	darkseagreen4
SNAPC4	yellow
SND1	darkgreen
SNX15	white
SNX4	darkmagenta
SOBP	white
SOCS7	floralwhite
SON	magenta
SPDYE3	lavenderblush3
SPEF2	darkseagreen4
SPHK2	turquoise
SPIRE2	turquoise
SPRTN	green
SPTB	white
SPTBN1	pink
SPTLC1	lightgreen
SQSTM1	plum2
SRBD1	skyblue3
SRGAP3	turquoise
SRP54	lightgreen
SRP68	coral1
SRSF8	skyblue3
SRSF9	lightgreen
SSR1	lightgreen
STAG3	thistle2
STARD3	thistle2
STOX2	darkturquoise
STPG1	turquoise
STX16	yellow
SUFU	darkturquoise
SUOX	lavenderblush3
SUPT16H	lightgreen
SURF6	darkgreen
SUSD1	mediumorchid
SWT1	skyblue3
SYDE2	palevioletred3
SYNE1	darkturquoise
SYNPO	darkgreen
SYT14	orange
TAF3	pink
TAF4	yellow
TAF5	coral1
TAPT1	salmon4
TARS2	midnightblue
TBC1D12	salmon4
TBC1D16	darkgreen
TBC1D17	darkturquoise
TBC1D5	orange
TBC1D9B	midnightblue
TBCK	magenta
TBKBP1	honeydew1
TBRG4	darkgreen
TCP11L1	orange
TCTN2	pink
TDP1	purple
TDRKH	turquoise
TENM3	lightpink4
TET3	salmon
TFAP4	pink
TGFBR1	mediumpurple3
TGOLN2	purple
THAP8	orangered4
THOC5	magenta
THSD7A	lightpink4
TIGD6	brown4
TIRAP	midnightblue
TJAP1	salmon
TLN2	turquoise
TM9SF1	coral1
TMEM104	saddlebrown
TMEM151B	turquoise
TMEM199	darkgreen
TMEM209	skyblue3
TMEM25	turquoise
TMEM63C	turquoise
TMEM8B	darkturquoise
TMTC2	orangered4
TNRC6A	yellow
TOLLIP	turquoise
TOM1L2	darkturquoise
TP53BP1	midnightblue
TP53BP2	magenta
TRAK1	darkturquoise
TRAPPC10	midnightblue
TRIM16L	darkorange
TRIM24	green
TRIM35	midnightblue
TRIM46	saddlebrown
TRIM62	lavenderblush3
TRIM68	navajowhite2
TRMT2A	yellow
TRMU	salmon
TRPC1	green
TRPC4AP	ivory
TRPV1	turquoise
TRRAP	yellow
TSC1	thistle2
TSC22D2	navajowhite2
TSHZ1	darkseagreen4
TSSK4	salmon
TTC13	darkseagreen4
TTC26	magenta
TTC3	palevioletred3
TTC30A	orange
TTC37	green
TTC5	violet
TTLL12	ivory
TUBGCP5	orange
TULP4	darkorange
UBAC1	white
UBE3B	midnightblue
UBE3C	ivory
UBN1	salmon
UBR2	magenta
UBXN6	violet
UNC13B	pink
UNKL	darkturquoise
UPF3A	pink
URI1	black
USP10	darkgreen
USP31	lavenderblush3
USP32	darkgreen
USP35	turquoise
USP40	thistle2
USP8	darkmagenta
UST	lightpink4
UTP20	magenta
UTP3	plum2
UTRN	palevioletred3
VANGL1	navajowhite2
VAV3	mediumorchid
VPS13B	salmon4
VPS13D	purple
VPS37C	darkgreen
VPS41	sienna3
VPS52	darkturquoise
VPS72	sienna3
VPS8	darkorange
VPS9D1	floralwhite
WDFY3	ivory
WDR1	navajowhite2
WDR20	darkorange
WDR73	salmon
WDR92	pink
WFS1	turquoise
WIPF3	turquoise
WRNIP1	grey60
XKR7	turquoise
XPC	pink
XRCC1	darkturquoise
XRCC2	antiquewhite4
YEATS2	pink
YIPF2	white
YOD1	lightgreen
YTHDF3	lightgreen
ZBTB22	orangered4
ZBTB38	green
ZBTB45	saddlebrown
ZBTB7A	floralwhite
ZC3H13	coral1
ZC3H4	midnightblue
ZC3H7B	floralwhite
ZEB2	pink
ZFAND2B	turquoise
ZFHX3	purple
ZFHX4	pink
ZFP3	green
ZFP90	darkorange
ZFPL1	grey60
ZFYVE19	white
ZFYVE26	yellow
ZKSCAN2	orange
ZKSCAN3	pink
ZMYM6	salmon4
ZMYND19	saddlebrown
ZNF135	darkturquoise
ZNF174	lightpink4
ZNF18	pink
ZNF181	black
ZNF19	pink
ZNF195	coral1
ZNF211	thistle2
ZNF273	green
ZNF282	yellow
ZNF302	green
ZNF311	pink
ZNF318	thistle2
ZNF333	yellow
ZNF335	yellow
ZNF33A	darkorange
ZNF345	pink
ZNF382	white
ZNF384	salmon
ZNF429	darkorange
ZNF462	pink
ZNF468	magenta
ZNF48	grey60
ZNF510	black
ZNF518A	salmon4
ZNF526	navajowhite2
ZNF540	black
ZNF570	black
ZNF572	antiquewhite4
ZNF574	darkgreen
ZNF594	darkseagreen4
ZNF596	midnightblue
ZNF609	yellow
ZNF620	pink
ZNF621	yellow
ZNF646	salmon
ZNF664	green
ZNF677	black
ZNF71	pink
ZNF717	darkslateblue
ZNF727	purple
ZNF816	pink
ZNF844	salmon
ZSCAN18	purple
ZXDC	yellow

## Sheet: Mutated_Aorta_genes
geneID	moduleColor
AAK1	skyblue
AAR2	violet
ABCA7	lightgreen
ABCB6	orange
ABCB7	darkgreen
ABCC2	darkred
ACAD9	pink
ADAM20	pink
ADAMTS2	violet
AGAP3	lightgreen
AGAP6	grey60
AKAP6	darkgrey
ALDH5A1	steelblue
ALG13	paleturquoise
ALG2	lightgreen
ALG3	darkgrey
ANKH	darkgreen
ARHGAP19	paleturquoise
ARHGEF17	paleturquoise
ARHGEF26	grey60
ARHGEF3	darkolivegreen
ARIH2	pink
ARSB	pink
ASB8	orange
ATXN3	darkgreen
B3GAT2	orange
BAZ2B	saddlebrown
BCL2L13	pink
BHLHB9	grey60
BRCA1	darkred
BSX	steelblue
C11orf21	steelblue
C17orf80	paleturquoise
C1orf198	darkred
CACNA2D1	darkgreen
CAPNS1	lightgreen
CBX2	skyblue
CC2D1A	darkgreen
CCDC148	darkred
CCR5	grey60
CD33	darkred
CDC14B	darkolivegreen
CDC6	darkmagenta
CDT1	darkred
CELSR1	darkgrey
CENPT	cyan
CEP164	orange
CEPT1	steelblue
CERK	darkgrey
CHRNE	darkgrey
CKAP4	orange
CMTM6	pink
CNGB3	cyan
COPG1	orange
CPE	darkred
CPEB1	saddlebrown
CPED1	lightgreen
CTBP2	saddlebrown
CUL4A	darkgrey
CUL9	steelblue
DCAKD	lightgreen
DENND4B	steelblue
DGKE	cyan
DGKH	cyan
DIP2A	darkred
DIS3L	orange
DLG2	pink
DLGAP1	darkred
DLST	grey60
DNAAF1	skyblue
DNAAF2	cyan
DOCK6	pink
DOCK9	saddlebrown
DOLK	orange
DPP9	pink
DSE	lightgreen
DSTYK	darkgreen
DVL2	pink
EDA2R	darkred
EFHD1	saddlebrown
ELMOD3	darkturquoise
EPHX2	paleturquoise
ETS2	orange
F13A1	cyan
FAM111A	pink
FAM122C	darkolivegreen
FAM167B	grey60
FAM98C	darkturquoise
FBXL18	darkolivegreen
FBXO38	darkred
FCGR3A	grey60
FGD5	lightgreen
FLAD1	grey60
GAB3	skyblue
GART	grey60
GATAD2B	cyan
GCC1	pink
GDAP1L1	cyan
GLB1	darkolivegreen
GNG10	cyan
GPRASP2	cyan
GTF3C2	darkmagenta
GTF3C3	darkgrey
GTPBP4	saddlebrown
HACL1	violet
HAUS5	darkolivegreen
HCN2	lightgreen
HERPUD2	cyan
HLA-DMA	darkred
HMGB1	cyan
HNRNPA0	lightgreen
HPS6	cyan
HSF1	pink
IARS2	darkgreen
IDH1	pink
IFI16	steelblue
IGF2R	lightgreen
IL12RB1	paleturquoise
IL6ST	darkolivegreen
IMPA1	lightgreen
INF2	pink
ITPR2	cyan
ITPRIPL2	violet
ITSN2	paleturquoise
JAGN1	darkolivegreen
JAK3	darkmagenta
JSRP1	pink
KAT6B	darkgreen
KCNC4	grey60
KCNJ9	grey60
KIAA0753	paleturquoise
KIAA2026	darkgreen
KIF20B	orange
KIF5A	orange
KREMEN1	pink
LAMC1	darkturquoise
LAMTOR5	violet
LAT2	darkturquoise
LENG8	pink
LIMK2	lightgreen
LRIF1	violet
LRRK2	lightgreen
LUC7L2	grey60
MAGEE1	orange
MAMSTR	cyan
2002-03-01	cyan
MBD5	grey60
MBOAT2	darkgrey
MCM5	pink
MDM1	paleturquoise
MED12	paleturquoise
METTL7B	lightgreen
MIA3	saddlebrown
MICALL1	darkred
MLKL	darkmagenta
MMP15	pink
MPHOSPH6	darkred
MRPL28	skyblue
MRPL4	cyan
MRPL50	darkmagenta
MRPS17	cyan
MRPS30	darkred
MRPS31	violet
MTF1	darkolivegreen
MTMR6	darkgreen
MYC	darkgreen
MYO19	grey60
MYOM1	lightgreen
NAB2	grey60
NAT8	darkgreen
NCKAP5L	lightgreen
NDUFAF7	pink
NIN	darkturquoise
NIPSNAP3B	darkred
NKTR	pink
NOL9	lightgreen
NOLC1	skyblue
NR1I2	darkgrey
NSFL1C	orange
NUMB	darkgrey
NUP160	pink
ORAI1	violet
OSBP2	lightgreen
PALB2	pink
PALLD	saddlebrown
PAPLN	darkgreen
PBX2	darkturquoise
PDCD6	skyblue
PDZK1	darkgreen
PER1	skyblue
PES1	cyan
PHLDB3	pink
PLCD1	darkturquoise
PLD2	darkturquoise
PLEKHO2	darkturquoise
PLOD3	darkgreen
POLR3C	saddlebrown
PPAN-P2RY11	steelblue
PPP6R1	grey60
PRCP	grey60
PREB	skyblue
PRKAR2A	orange
PRKG1	orange
PTK2B	skyblue
PTPMT1	cyan
PTPN6	darkolivegreen
PTRH2	cyan
RAD21L1	darkturquoise
RAD52	paleturquoise
RBBP8	pink
RBM14	darkturquoise
RBM47	grey60
RCN1	paleturquoise
RERE	lightgreen
RNPEPL1	lightgreen
RPGRIP1	grey60
RPP30	violet
RPUSD1	pink
RRP12	darkturquoise
RRP36	violet
RUNDC1	skyblue
SAG	darkred
SBDS	orange
SCAF8	paleturquoise
SCAMP3	pink
SCAPER	pink
SCIMP	saddlebrown
SDHC	darkred
SERPINF1	darkturquoise
SERTAD2	violet
SETD1B	darkgreen
SH2D4A	skyblue
SHC3	grey60
SLC12A7	darkolivegreen
SLC12A9	lightgreen
SLC19A1	orange
SLC25A53	pink
SLC37A4	violet
SLC4A7	lightgreen
SLFN12L	darkolivegreen
SMARCA2	darkgreen
SNAPC4	cyan
SNX4	grey60
SPG11	cyan
SPRYD3	cyan
SRGAP2	skyblue
ST20-MTHFS	saddlebrown
STAT4	grey60
STEAP1	skyblue
SUOX	cyan
SUPT16H	darkmagenta
SVIL	grey60
SYCE2	lightgreen
TAF11	steelblue
TAX1BP1	paleturquoise
TBC1D12	darkturquoise
TBC1D9B	cyan
TBL2	pink
TBL3	darkmagenta
TCF7L2	darkred
TCTN3	darkturquoise
TIA1	darkolivegreen
TIMM50	grey60
TMEM30B	grey60
TMTC2	saddlebrown
TNRC18	darkred
TNS1	pink
TOE1	cyan
TOMM40	darkmagenta
TOR2A	violet
TRPM6	cyan
TSC22D2	cyan
TSR1	violet
TULP4	lightgreen
TYSND1	lightgreen
UBA5	cyan
UBN1	darkred
UBN2	darkgrey
UNC13C	darkturquoise
USP35	violet
USPL1	darkmagenta
VILL	grey60
WDR90	paleturquoise
WWP2	darkturquoise
YIF1A	saddlebrown
ZBTB8A	darkgreen
ZC3H12D	grey60
ZDHHC12	orange
ZEB2	darkred
ZFP90	lightgreen
ZFYVE26	darkturquoise
ZNF101	darkolivegreen
ZNF200	orange
ZNF202	darkolivegreen
ZNF224	lightgreen
ZNF234	lightgreen
ZNF292	grey60
ZNF331	saddlebrown
ZNF33A	darkgreen
ZNF517	darkred
ZNF546	grey60
ZNF563	saddlebrown
ZNF571	pink
ZNF586	pink
ZNF614	skyblue
ZNF641	lightgreen
ZNF692	pink
ZNF7	darkturquoise
ZNF710	skyblue
ZNF721	violet
ZNF879	darkgreen
ZSWIM6	darkred
ZWINT	steelblue

## Sheet: Fisher's_test
FamMig:VC							1000G:VC					SpoMig:VC
module	OR	pvalue	adjP	ORmin			module	OR	pvalue			module	OR	pvalue
brown	1.19659	2.91377e-05	0.000233101	1.11232			black	0.844609	0.750851			black	Inf	0.193492
yellow	1.22659	0.000737507	0.00590005	1.1044			blue	0.989714	0.561019			blue	0.986275	0.581626
blue	1.12182	0.00347575	0.027806	1.04596			brown	0.908242	0.822428			brown	2.05947	0.0181982
green	0.874248	0.93204	1	0.743695			green	1.21748	0.216826			green	2.12256	0.215629
red	0.860696	0.871085	1	0.670485			pink	1.09475	0.472841			pink	0.473986	0.938775
pink	0.894888	0.788248	1	0.685192			red	0.549558	0.979414			red	0.410422	0.96995
black	1.12752	0.201191	1	0.892464			yellow	0.751783	0.968526			yellow	1.05704	0.5426
FamMig:Aorta							1000G:Aorta					SpoMig:Aorta
module	OR	pvalue	adjP	ORmin			module	OR	pvalue			module	OR	pvalue
pink	0.840358	0.963159	1	0.705685			cyan	0.871578	0.744447			cyan	1.68874	0.280691
cyan	0.793133	0.977225	1	0.640974			darkgreen	0.695704	0.904201			darkgreen	1.04287	0.620992
violet	1.37167	0.0166983	0.267172	1.07519			darkgrey	0.725802	0.872115			darkgrey	1.47242	0.449943
orange	1.35172	0.0150469	0.240751	1.07636			darkmagenta	2.64824	0.0275176			darkmagenta	2.34176	0.339413
darkgrey	0.830143	0.9011	1	0.630823			darkolivegreen	1.43682	0.25326			darkolivegreen	0.698225	0.830676
saddlebrown	0.991813	0.542871	1	0.743158			darkred	1.01959	0.546996			darkred	1.72098	0.351119
darkmagenta	0.432895	0.99998	1	0.278381			darkturquoise	0.709938	0.889273			darkturquoise	0.42656	0.977143
grey60	0.816372	0.95397	1	0.653789			grey60	0.862597	0.751672			grey60	0.551606	0.943587
darkolivegreen	0.83975	0.857432	1	0.610401			lightgreen	1.06909	0.470502			lightgreen	2.3199	0.18173
lightgreen	1.27256	0.0155732	0.249171	1.05907			orange	1.12627	0.451989			orange	1.30927	0.523654
steelblue	0.9679	0.604125	1	0.732961			paleturquoise	1.876	0.0963882			paleturquoise	0.750337	0.801249
darkred	1.08143	0.290366	1	0.862903			pink	1.01886	0.517676			pink	0.834294	0.754686
darkturquoise	0.920623	0.735489	1	0.713562			saddlebrown	0.747917	0.838629			saddlebrown	0.532168	0.924323
darkgreen	1.66698	7.64688e-06	0.00012235	1.37944			skyblue	1.63464	0.15421			skyblue	2.5879	0.289039
skyblue	0.932776	0.686207	1	0.696284			steelblue	0.984829	0.597972			steelblue	0.532168	0.924323
paleturquoise	1.12407	0.236324	1	0.864131			violet	0.813792	0.774327			violet	Inf	0.0905756
FamMig:TG							1000G:TG					SpoMig:TG
module	OR	pvalue	adjP	ORmin			module	OR	pvalue			module	OR	pvalue
midnightblue	0.779345	0.970583	1	0.608265			antiquewhite4	0.816043	0.776115			antiquewhite4	0.757676	0.798843
darkslateblue	1.57689	0.000668357	0.0260659	1.25431			black	0.758303	0.931647			black	1.33442	0.327445
green	0.676888	0.99992	1	0.558521			brown4	0.674939	0.919028			brown4	1.49224	0.436819
sienna3	0.516052	0.999929	1	0.36059			coral1	1.22663	0.368543			coral1	2.45524	0.310157
darkorange	1.11508	0.216999	1	0.889088			darkgreen	1.7984	0.0281592			darkgreen	1.16483	0.508478
ivory	0.559241	0.999265	1	0.38452			darkmagenta	0.569135	0.982372			darkmagenta	0.227901	0.999975
coral1	0.598763	0.994686	1	0.395678			darkorange	0.738911	0.898818			darkorange	0.677016	0.872911
honeydew1	2.59196	1.65651e-12	6.4604e-11	2.10801			darkseagreen4	0.929932	0.654848			darkseagreen4	2.45524	0.310157
pink	1.02629	0.420844	1	0.850287			darkslateblue	0.61547	0.951442			darkslateblue	1.41443	0.471492
black	0.738377	0.997487	1	0.604771			darkturquoise	1.92919	0.0174056			darkturquoise	1.56235	0.325258
skyblue3	1.10579	0.263824	1	0.855977			floralwhite	1.55865	0.13273			floralwhite	3.23722	0.179827
grey60	0.966128	0.625277	1	0.776013			green	0.72991	0.962862			green	0.884135	0.71666
purple	1.1724	0.0754083	1	0.977174			grey60	1.4129	0.125342			grey60	0.793093	0.78828
mediumorchid	0.905038	0.718611	1	0.631978			honeydew1	1.22663	0.368543			honeydew1	1.18184	0.583537
orange	0.949784	0.670153	1	0.754483			ivory	1.10373	0.451001			ivory	0.571047	0.921306
navajowhite2	1.46743	0.00794701	0.309933	1.13229			lavenderblush3	1.06473	0.51348			lavenderblush3	2.45524	0.310157
salmon4	1.46743	0.00794701	0.309933	1.13229			lightgreen	0.490829	0.998661			lightgreen	0.558833	0.952941
yellow	1.78975	7.7877e-15	3.0372e-13	1.58909			lightpink4	0.857379	0.734088			lightpink4	Inf	0.0811541
floralwhite	1.45656	0.0045789	0.178577	1.15173			magenta	0.825572	0.829446			magenta	1.50116	0.29912
lightgreen	0.451499	1	1	0.325982			mediumorchid	1.53696	0.196544			mediumorchid	2.2997	0.344
plum2	0.350177	0.999999	1	0.211237			mediumpurple3	0.764484	0.848374			mediumpurple3	0.75656	0.803712
darkgreen	1.27701	0.0211329	0.824185	1.04808			midnightblue	0.76408	0.889101			midnightblue	2.67667	0.110278
antiquewhite4	0.616568	0.988895	1	0.397367			navajowhite2	0.898771	0.689607			navajowhite2	1.25922	0.545038
palevioletred3	1.20809	0.135022	1	0.911705			orange	1.20949	0.295171			orange	0.702728	0.855829
thistle2	1.30933	0.0453622	1	1.00755			orangered4	1.22021	0.327276			orangered4	0.616955	0.898192
salmon	1.42421	0.000427135	0.0166583	1.19942			palevioletred3	0.470267	0.992083			palevioletred3	0.603103	0.894056
mediumpurple3	0.38465	0.999999	1	0.244512			pink	0.823199	0.837719			pink	1.60113	0.25024
white	0.591894	0.999345	1	0.427241			plum2	0.910507	0.677722			plum2	0.397286	0.984846
darkseagreen4	1.34484	0.0439181	1	1.01097			purple	0.870896	0.764228			purple	0.962483	0.640813
brown4	0.941707	0.666033	1	0.705554			saddlebrown	1.93139	0.0262937			saddlebrown	4.18519	0.0892974
saddlebrown	0.834993	0.901725	1	0.640993			salmon	1.23364	0.241597			salmon	0.884059	0.711289
magenta	1.21375	0.0426671	1	1.00861			salmon4	0.419706	0.99702			salmon4	0.834552	0.752485
darkmagenta	0.308801	1	1	0.189935			sienna3	1.1332	0.403517			sienna3	0.872394	0.723266
darkturquoise	1.66204	3.05666e-06	0.00011921	1.38993			skyblue3	0.622404	0.960966			skyblue3	0.435348	0.982616
lavenderblush3	1.03271	0.453173	1	0.749075			thistle2	1.49812	0.178038			thistle2	Inf	0.0602442
orangered4	1.08808	0.306894	1	0.835059			turquoise	1.55169	0.00244448			turquoise	0.958216	0.626906
violet	0.315531	1	1	0.197472			violet	0.92223	0.668836			violet	0.911169	0.695
turquoise	0.805197	0.998123	1	0.705298			white	1.82328	0.0351556			white	0.392819	0.994391
lightpink4	1.28144	0.0685461	1	0.973786			yellow	1.45766	0.0304705			yellow	Inf	2.51354e-05

## Sheet: VCbrown_genes_mutated_pr_fam
Gene	Frequency_(family)
ABCA10	1
ABCA5	4
ADAM23	1
ADCY1	2
ADCY9	1
AFF3	4
AHI1	1
AKAP6	8
ANK2	3
ANKRD20A4	6
ANKRD36	12
ANKRD36B	12
ARMC9	2
ARPP21	3
ASAP1	1
ATP8A2	1
ATXN1	28
CACNA1B	16
CACNA1C	2
CACNA1E	2
CACNA2D1	1
CACNB2	1
CADPS2	3
CAMK1D	2
CAMK4	1
CCDC57	1
CCDC91	1
CDH12	3
CDH2	4
CHRM3	1
CLEC2L	3
CLSTN2	4
CORO6	2
CSMD1	4
CSRNP3	3
CTDSPL	2
DENND5B	1
DGKB	1
DGKI	1
DLG2	2
DLGAP2	3
DMD	3
DOK6	1
EHBP1	1
EIF4G3	2
EPHA3	2
EPHA5	1
ERC2	6
ESRRG	1
EXOC6	1
FAM153B	19
FAM155A	3
FAT3	6
FBXL17	2
FBXW8	1
FMN2	5
FRMD4A	2
FSTL4	9
GARNL3	1
GLS	1
GOLGA8B	10
GPATCH8	3
GPC1	1
GPR158	1
GRIN2B	1
GRM5	1
GSE1	2
HCN1	1
HECW1	1
HERC1	3
HIVEP1	3
HIVEP2	5
HSPA12A	3
ICA1L	1
IQSEC1	1
IQSEC3	1
ITPR1	1
JMJD1C	3
KALRN	7
KANSL1	2
KCNH1	1
KCNH3	5
KCNQ3	1
KCNQ5	2
KCNT1	3
KCTD1	2
KCTD16	1
KIAA1211L	2
KIAA1217	2
KSR2	1
LARP1B	3
LRP1B	9
LRRTM4	1
MAGI3	5
MAP2	10
MBD5	2
MCTP1	1
MDGA2	2
ME1	1
MICAL2	2
MTUS2	6
MYO9A	7
NAV3	1
NBEA	2
NDST3	2
NEGR1	4
NELL1	3
NELL2	3
NETO1	1
NF1	1
NIN	3
NMNAT2	3
NPHP4	13
NR3C1	2
NRCAM	2
NRG1	7
NRG3	1
ODF2L	1
OSBPL6	3
OTUD7A	1
PCDH11X	4
PCDH7	2
PCLO	2
PCNT	8
PDE4D	1
PDE5A	3
PKD1	12
PLCB1	2
PLCB4	2
PLCL2	6
PLEKHA5	2
PLXNA2	4
PNISR	2
POLN	3
PTPN4	2
PTPRB	5
PTPRN2	2
PTPRR	4
R3HDM1	1
RABGAP1L	3
RAPGEF5	1
RASA2	4
RASAL2	1
RBFOX1	2
RGS6	1
RIMS1	5
ROCK2	2
RPS6KC1	1
RYR2	4
SBF2	4
SCLT1	1
SCMH1	1
SCN3A	2
SCN8A	1
SHANK2	4
SIPA1L1	7
SLC12A8	1
SLC35F1	1
SLC36A1	3
SLIT3	3
SNAP91	1
SOBP	1
SORBS1	7
SORBS2	1
SRRM4	4
STAU2	2
STRC	4
STXBP5L	1
SUGP2	1
SUSD4	1
SYN3	2
SYNE1	12
SYNPO2	7
SYT14	2
SYT16	1
SYT7	1
TARBP1	3
TCERG1	3
TENM3	2
TENM4	6
TMEM132B	2
TMEM132D	2
TMEM232	4
TNRC6A	10
TRIM9	2
TRIO	1
TRPM2	4
TSHZ3	1
TTC3	12
UNC13A	3
UNC13B	1
UNC80	2
VWA8	6
WDPCP	1
WDR17	1
WNK2	1
ZFYVE28	10
